# Supplementary material for: DNA methylation mediates the effect of cocaine use on HIV severity
Source: Clin Epigenetics. 2020 Sep 14;12:140. doi: 10.1186/s13148-020-00934-1 (PMC7491141; doi:10.1186/s13148-020-00934-1)
Supplement: Supplementary file 3 — Additional file 3: Table S1. Epigenome-wide association analysis on persistant cocaine use (p<0.001). Table S2. Epigenome-wide association analysis on HIV severity (p<0.001). Table S3. Epigenome-wide association between candidate CpG sites and other substance use. Table S4. SNP instruments for two-step epigenetic mendelian randomization. Table S5. Mendelian randomization on cocaine use affecting six cell type proportions in blood. Table 6. Gene ontology(GO) pathway enrichment analysis and joint mediation effect. [file 13148_2020_934_MOESM3_ESM.xlsx]

## Sheet: Table 6
Table 6: Gene ontology(GO) pathway enrichment analysis and joint mediation effect
Term	Count	%	P value	Genes	CpG	Fold Enrichment	FDR
GO:0016032~viral process	8	72.7273	7.76196e-08	PLSCR1, CX3CR1, IFITM1, IFIT3, MX1, TAP2, NLRC5, TAP1	cg06981309,cg22917487,cg03038262,cg06188083,cg26312951,cg22940798,cg07839457,cg08818207	15.1047	9.88771e-05
GO:0034097~response to cytokine	7	63.6364	9.88215e-07	PARP9, PLSCR1, CX3CR1, IFITM1, IFIT3, MX1, NLRC5	cg08122652,cg06981309,cg22917487,cg03038262,cg06188083,cg26312951,cg07839457	15.9192	0.00125885
GO:0051607~defense response to virus	5	45.4545	4.4009e-06	PLSCR1, IFITM1, IFIT3, MX1, NLRC5	cg06981309,cg03038262,cg06188083,cg26312951,cg07839457	39.8229	0.00560602
GO:0050792~regulation of viral process	5	45.4545	7.50453e-06	PLSCR1, IFITM1, MX1, TAP2, TAP1	cg06981309,cg03038262,cg26312951,cg22940798,cg08818207	34.807	0.00955937
GO:0034340~response to type I interferon	4	36.3636	8.49362e-06	IFITM1, IFIT3, MX1, NLRC5	cg03038262,cg06188083,cg26312951,cg07839457	93.5328	0.0108192
GO:0009615~response to virus	5	45.4545	1.47738e-05	PLSCR1, IFITM1, IFIT3, MX1, NLRC5	cg06981309,cg03038262,cg06188083,cg26312951,cg07839457	29.323	0.0188183

## Sheet: Table S1
Table S1: Epigenome-wide association analysis on persistant cocaine use (p<0.001)
probe	Chr	Position	Nearest gene	Reference Gene Group	Relations to CpG Islands	Effect size	t.value	Pvalue
cg22917487	3	39322103	CX3CR1;CX3CR1;CX3CR1;CX3CR1	Body;TSS200;5UTR;TSS1500		0.0171	5.31	1.69e-07
cg07596106	2	11758717	GREB1	Body	Island	-0.0182	-5.1	5.04e-07
cg16854826	10	80889523	ZMIZ1	5UTR		-0.0169	-5	8.11e-07
cg21730131	17	16391039	C17orf76;C17orf76	Body;Body	N_Shelf	-0.00965	-4.89	1.37e-06
cg13150632	6	31549222	LTB;LTB	Body;3UTR	Island	-0.00855	-4.79	2.32e-06
cg07525817	19	47164451	DACT3	TSS200	Island	-0.00447	-4.78	2.42e-06
cg20484653	1	204955033	NFASC;NFASC;NFASC;NFASC	Body;Body;Body;Body	S_Shelf	-0.0155	-4.69	3.64e-06
cg07958169	14	107095056				-0.0274	-4.45	1.08e-05
cg06251571	14	74724492	VSX2	Body	Island	-0.00461	-4.4	1.34e-05
cg19147534	10	91377755	PANK1;PANK1;PANK1	Body;Body;Body		-0.0186	-4.36	1.59e-05
cg00494735	11	2293593	ASCL2	TSS1500	S_Shore	-0.00901	-4.34	1.77e-05
cg27136547	16	89227914	C16orf81	Body	S_Shore	-0.00939	-4.32	1.96e-05
cg06951646	7	98586548	TRRAP	Body		-0.0104	-4.31	1.98e-05
cg22538355	15	60331745				-0.0112	-4.24	2.76e-05
cg17492041	2	27994540	MRPL33;MRPL33	TSS200;TSS200	Island	-0.00317	-4.21	3.05e-05
cg07839457	16	57023022	NLRC5	TSS1500	N_Shore	-0.0518	-4.2	3.16e-05
cg26312951	21	42797847	MX1;MX1	TSS200;5UTR	N_Shore	-0.0393	-4.2	3.24e-05
cg06188083	10	91093005	IFIT3;IFIT3	Body;Body		-0.0506	-4.19	3.34e-05
cg02376256	17	27401160	MYO18A;MYO18A;TIAF1	3UTR;3UTR;1stExon		-0.00831	-4.19	3.4e-05
cg11078090	1	23878540			N_Shelf	-0.0107	-4.18	3.46e-05
cg02009651	4	75480226	AREG	TSS1500	N_Shore	-0.0169	-4.17	3.62e-05
cg22564551	10	89115108			Island	-0.0131	-4.17	3.62e-05
cg09915299	4	38666663	FLJ13197;KLF3	TSS1500;5UTR	S_Shore	0.00779	4.16	3.76e-05
cg18007757	13	110358928				-0.0089	-4.15	4.04e-05
cg17391741	5	141071381			N_Shore	-0.00964	-4.14	4.09e-05
cg02615599	7	150725389	ABCB8	TSS200	Island	-0.00695	-4.14	4.2e-05
cg19586661	11	66079705			Island	-0.00725	-4.12	4.47e-05
cg22099723	8	27348453	EPHX2	TSS200	N_Shore	-0.00839	-4.12	4.57e-05
cg10586082	5	139426773			S_Shelf	-0.00944	-4.11	4.71e-05
cg07425625	1	1243562	PUSL1;ACAP3	TSS1500;TSS1500	Island	0.00223	4.11	4.73e-05
cg06300141	3	32612708	DYNC1LI1	TSS1500	Island	0.01	4.09	5.03e-05
cg07116336	16	88337645				-0.0165	-4.09	5.06e-05
cg16692494	7	100739617				0.0233	4.06	5.73e-05
cg24883441	7	158783017			N_Shelf	-0.0163	-4.06	5.81e-05
cg05769086	7	55024817				-0.0156	-4.06	5.84e-05
cg22364200	12	58068745			Island	-0.00403	-4.05	6.05e-05
cg06238491	19	54876446	LAIR1;LAIR1;LAIR1;LAIR1	5UTR;1stExon;1stExon;5UTR		0.0131	4.03	6.45e-05
cg09035925	20	19915769	RIN2	Body		-0.0204	-4.03	6.5e-05
cg04797496	5	141339086	PCDH12	TSS1500		-0.0119	-4.03	6.67e-05
cg07118139	8	144816194	FAM83H	TSS1500	Island	0.00486	4.01	7.18e-05
cg18448746	17	27039132	PROCA1	TSS1500	S_Shore	-0.0086	-4	7.28e-05
cg22396679	17	36981810	CCDC49	TSS1500	S_Shore	-0.00221	-4	7.48e-05
cg14665690	1	155188904	GBAP1	Body		-0.0161	-4	7.51e-05
cg04548956	11	75298463	MAP6	Body	S_Shelf	-0.00737	-3.99	7.64e-05
cg07651452	2	240323957	HDAC4	TSS1500	S_Shore	-0.00846	-3.99	7.78e-05
cg25878057	7	154181568	DPP6;DPP6;DPP6	Body;Body;Body		-0.0288	-3.98	7.97e-05
cg13607699	17	42295918	UBTF;UBTF;UBTF	5UTR;TSS1500;5UTR	Island	-0.0118	-3.97	8.23e-05
cg14659978	2	97563966	FAM178B;FAM178B	Body;TSS200		-0.0112	-3.97	8.33e-05
cg05686323	6	31833162	SLC44A4	Body	S_Shelf	-0.0104	-3.97	8.37e-05
cg04064094	6	30524222	PRR3;GNL1;PRR3;GNL1	TSS1500;5UTR;TSS1500;1stExon	Island	-0.00536	-3.97	8.45e-05
cg23779103	18	76123747			Island	-0.00606	-3.96	8.68e-05
cg05046858	3	39322646	CX3CR1;CX3CR1;CX3CR1;CX3CR1;CX3CR1	Body;5UTR;TSS1500;TSS1500;1stExon		0.0112	3.96	8.74e-05
cg10921890	5	138282629	SIL1;SIL1	3UTR;3UTR		-0.0111	-3.95	9.21e-05
cg12061069	17	2755793	RAP1GAP2;RAP1GAP2	Body;Body	N_Shore	0.00823	3.94	9.39e-05
cg25939630	3	191094694	CCDC50;CCDC50	Body;Body		-0.0109	-3.93	9.91e-05
cg18251449	19	58728390			Island	-0.0353	-3.91	0.000106
cg12449931	6	30688637	TUBB	Body	Island	-0.0103	-3.91	0.000107
cg06639053	12	111837470			S_Shelf	-0.0211	-3.9	0.000109
cg08122652	3	122281939	PARP9;PARP9;DTX3L;PARP9;PARP9;PARP9;PARP9	5UTR;5UTR;TSS1500;5UTR;5UTR;5UTR;5UTR	N_Shore	-0.0613	-3.9	0.00011
cg15369531	3	51997385	PCBP4;PCBP4	5UTR;TSS1500		-0.00687	-3.9	0.00011
cg14782970	12	53189960	KRT3	TSS200		-0.0182	-3.89	0.000114
cg20814718	8	35091430			N_Shore	-0.0161	-3.88	0.000118
cg16411857	16	57023191	NLRC5	TSS1500	Island	-0.0164	-3.87	0.000124
cg25061131	11	73088293	RELT;RELT	5UTR;5UTR	Island	-0.00443	-3.87	0.000124
cg09548084	6	8436218	SLC35B3;SLC35B3;SLC35B3	TSS1500;TSS1500;TSS1500	S_Shore	-0.0276	-3.86	0.000127
cg21184585	2	110371895	SEPT10;ANKRD57;SEPT10	TSS200;TSS200;TSS200	Island	0.0073	3.86	0.00013
cg22275314	4	82998683				-0.0109	-3.86	0.000131
cg26194251	13	46402508	SIAH3	Body		-0.00984	-3.86	0.000132
cg06070229	7	133348826	EXOC4	Body		-0.00584	-3.84	0.00014
cg09362047	17	70389968				-0.0139	-3.83	0.000144
cg08826460	19	11201433	LDLR	Body	Island	-0.00718	-3.83	0.000145
cg13399903	15	50352288	ATP8B4	Body		-0.0471	-3.83	0.000146
cg16027147	3	108475765	RETNLB	Body		-0.0626	-3.83	0.000146
cg15036475	1	86078894			N_Shelf	-0.0069	-3.83	0.000147
cg09477232	7	106061801				-0.0142	-3.83	0.000148
cg13908074	2	149259371	MBD5	Body		-0.0298	-3.83	0.000148
cg20097507	13	114077086	ADPRHL1;ADPRHL1	3UTR;3UTR		-0.00736	-3.83	0.000148
cg04528720	16	83962037				-0.00939	-3.82	0.00015
cg22333897	6	168925698	SMOC2;SMOC2	Body;Body		-0.00931	-3.82	0.000152
cg27337894	2	85359745	TCF7L1	TSS1500	N_Shore	0.0354	3.82	0.000152
cg24163616	10	100027958	LOXL4;LOXL4	1stExon;5UTR	N_Shore	-0.00508	-3.82	0.000154
cg19901005	19	50869007	NAPSA	TSS200		-0.0136	-3.82	0.000155
cg23058613	11	62414236	GANAB;GANAB	TSS200;TSS200	Island	-0.0029	-3.81	0.000156
cg25289431	17	5033538	USP6	5UTR		-0.00956	-3.81	0.000156
cg09997062	17	39708372			S_Shelf	-0.0121	-3.81	0.000158
cg24459792	1	31230846	LAPTM5	TSS200		0.0066	3.81	0.000159
cg04561937	22	17443619	GAB4	3UTR		-0.00949	-3.8	0.000162
cg07556151	16	3089237			S_Shelf	-0.00782	-3.8	0.000164
cg23384093	5	170745466			S_Shore	-0.00973	-3.79	0.00017
cg20646782	11	115631600			S_Shore	-0.00937	-3.79	0.000174
cg08697251	5	1489875	LPCAT1	Body	Island	-0.0144	-3.79	0.000174
cg12667732	15	92673594	SLCO3A1;SLCO3A1	Body;Body		-0.0133	-3.78	0.000176
cg18967021	1	229197824				-0.012	-3.78	0.000177
cg21972431	7	17812356				-0.0106	-3.78	0.000177
cg03096543	6	46922555	GPR116;GPR116	5UTR;1stExon		-0.0235	-3.78	0.000178
cg16550651	17	40268381	KAT2A	Body	N_Shore	-0.00956	-3.78	0.000178
cg13294753	5	141001788	HDAC3	Body	S_Shelf	-0.00729	-3.78	0.000178
cg06803614	1	40133581	NT5C1A	Body	N_Shelf	-0.0127	-3.78	0.00018
cg18063659	18	12374558	AFG3L2	Body	N_Shore	-0.00983	-3.77	0.000182
cg14889658	19	58628735	ZSCAN18;ZSCAN18	Body;Body	N_Shore	-0.0303	-3.77	0.000183
cg00891011	1	150487740			N_Shore	-0.00676	-3.77	0.000185
cg12131007	2	171218057	MYO3B;MYO3B;MYO3B	Body;Body;Body		-0.00672	-3.77	0.000186
cg11719157	17	1466715	PITPNA	TSS1500	S_Shore	0.0185	3.77	0.000187
cg07094487	1	46751642	LRRC41	Body		-0.0134	-3.77	0.000187
cg15999833	7	43332308	HECW1	Body		-0.0115	-3.76	0.000189
cg05281544	6	21597055	SOX4;SOX4	3UTR;1stExon	Island	0.00502	3.76	0.000189
cg14376836	9	94606638	ROR2	Body		-0.0151	-3.76	0.00019
cg09801824	10	74076930			N_Shelf	0.0135	3.76	0.00019
cg25337795	7	1015166	COX19;COX19	5UTR;1stExon	Island	-0.00238	-3.76	0.000192
cg13719712	11	43959984			N_Shelf	-0.0146	-3.75	0.000198
cg22385827	2	211036478	C2orf67	TSS1500	Island	0.0081	3.75	0.000201
cg04215883	11	94505206	AMOTL1	Body	S_Shelf	-0.0199	-3.74	0.000205
cg12157619	14	77735102	NGB	Body	N_Shore	-0.00878	-3.74	0.000205
cg27074530	16	88729612	MGC23284;MVD;MGC23284	TSS200;TSS200;TSS200	Island	-0.0025	-3.74	0.000209
cg17228231	7	140178305	MKRN1;MKRN1	Body;Body	Island	-0.0151	-3.74	0.00021
cg17948798	11	65292462	SCYL1;SCYL1	TSS200;TSS200	N_Shore	-0.00802	-3.74	0.000211
cg00574958	11	68607622	CPT1A;CPT1A	5UTR;5UTR	N_Shore	0.0142	3.74	0.000211
cg20920419	20	33880935	FAM83C	TSS1500	S_Shore	-0.011	-3.74	0.000211
cg01557260	11	57230508	RTN4RL2	Body	N_Shore	-0.00925	-3.73	0.000212
cg09000302	3	43414570	ANO10	Body		-0.00841	-3.73	0.000213
cg03575512	5	1004495			Island	0.03	3.73	0.000216
cg22682739	3	127292275	TPRA1;TPRA1;TPRA1	3UTR;3UTR;3UTR		-0.011	-3.73	0.000219
cg09179249	1	10732900	CASZ1;CASZ1	Body;Body		-0.00525	-3.72	0.000225
cg08951203	3	94657041	LOC255025	TSS200	Island	-0.00647	-3.72	0.000226
cg03991477	7	44181092	MYL7	TSS200	N_Shelf	-0.0139	-3.72	0.000227
cg25703552	13	50510414	C13orf1;C13orf1;C13orf1;C13orf1;C13orf1	Body;5UTR;1stExon;5UTR;1stExon	Island	-0.00658	-3.72	0.000228
cg06466917	5	17216259	LOC285696;BASP1	Body;TSS1500	N_Shore	-0.016	-3.71	0.000229
cg25432518	7	1894300	MAD1L1;MAD1L1;MAD1L1	Body;Body;Body	N_Shore	0.0183	3.71	0.000231
cg12869679	8	142898524				-0.0063	-3.71	0.000231
cg11497870	5	176037262	GPRIN1	TSS200	Island	-0.00705	-3.71	0.000236
cg24664526	6	33239540	VPS52;RPS18;VPS52	5UTR;TSS1500;1stExon	Island	-0.00352	-3.7	0.000239
cg08294750	19	3970736	DAPK3	TSS1500	Island	-0.00519	-3.7	0.00024
cg22930808	3	122281881	PARP9;PARP9;DTX3L;PARP9;PARP9;PARP9;PARP9	5UTR;5UTR;TSS1500;5UTR;5UTR;5UTR;5UTR	N_Shore	-0.0652	-3.7	0.000244
cg07492962	19	4173315			Island	-0.00571	-3.7	0.000245
cg25098793	1	55332551	DHCR24	Body		-0.00756	-3.69	0.000249
cg24545964	1	40108561			S_Shelf	-0.00526	-3.69	0.00025
cg27540367	19	41848134	TGFB1	Body		0.0149	3.69	0.000251
cg12708807	21	34978286	CRYZL1	Body		0.0132	3.69	0.000251
cg02458882	10	13142345	OPTN;OPTN;OPTN;OPTN	5UTR;5UTR;5UTR;5UTR	Island	-0.00582	-3.69	0.000256
cg20740485	10	71662052	COL13A1;COL13A1;COL13A1;COL13A1;COL13A1;COL13A1;COL13A1;COL13A1;COL13A1;COL13A1;COL13A1;COL13A1;COL13A1;COL13A1;COL13A1;COL13A1;COL13A1;COL13A1;COL13A1;COL13A1	Body;Body;Body;Body;Body;Body;Body;Body;Body;Body;Body;Body;Body;Body;Body;Body;Body;Body;Body;Body		-0.0112	-3.69	0.000256
cg06834912	16	86547203	FOXF1	3UTR	N_Shore	-0.0216	-3.68	0.000257
cg21396487	1	173793343	CENPL;CENPL;CENPL;CENPL;DARS2;CENPL	TSS200;5UTR;1stExon;5UTR;TSS1500;1stExon	Island	0.00203	3.68	0.000259
cg20540748	6	170407101				-0.00657	-3.68	0.00026
cg06981309	3	146260954	PLSCR1	5UTR	N_Shore	-0.0429	-3.68	0.000263
ch.17.52148184R	17	54793185				-0.00383	-3.67	0.000267
cg16021018	3	46449313	CCRL2;CCRL2	5UTR;Body		-0.0236	-3.67	0.000267
cg03228766	7	57878945				-0.019	-3.67	0.000268
cg10881616	17	27073614	TRAF4	Body	S_Shelf	-0.0106	-3.67	0.000273
cg23444894	16	19297743	LOC728276	Body		-0.00892	-3.67	0.000273
cg16470319	6	30923724			S_Shore	-0.00538	-3.67	0.000273
cg02332537	3	46540019	RTP3	Body		0.015	3.67	0.000275
cg24257168	7	101559134	CUX1;CUX1;CUX1	Body;Body;Body	N_Shore	-0.00609	-3.67	0.000276
cg19789466	12	113344923	OAS1;OAS1;OAS1	1stExon;1stExon;1stExon		-0.00553	-3.66	0.000277
cg26903216	16	17228439	XYLT1	Body		-0.0131	-3.66	0.000278
cg13450596	11	62438980	C11orf83;C11orf48	TSS200;5UTR	N_Shore	-0.00644	-3.66	0.00028
cg03753191	13	43566902	EPSTI1;EPSTI1	TSS1500;TSS1500	S_Shore	-0.0136	-3.66	0.000281
cg00130530	6	35657202	FKBP5;FKBP5;FKBP5;FKBP5	5UTR;TSS1500;TSS1500;TSS1500	S_Shore	-0.0175	-3.66	0.000284
cg18325834	2	220898951				-0.00828	-3.66	0.000284
cg11690983	1	29211119			N_Shelf	-0.0102	-3.66	0.000287
cg08606655	6	35995365	MAPK14;MAPK14;MAPK14;MAPK14	TSS200;TSS200;TSS200;TSS200	Island	-0.00449	-3.65	0.000296
cg00031443	19	7599076	PNPLA6;PNPLA6;PNPLA6;PNPLA6;PNPLA6	5UTR;TSS1500;1stExon;TSS200;TSS1500	Island	-0.00555	-3.65	0.000296
cg24514391	1	20518904	UBXN10	3UTR		-0.0167	-3.64	0.000299
cg22655988	4	5830138	CRMP1;CRMP1	Body;Body		-0.0175	-3.64	0.000302
cg14409166	2	233755612	NGEF;NGEF	Body;Body		-0.0172	-3.64	0.000302
cg23105605	6	166240579			Island	-0.00623	-3.64	0.000303
cg13651690	14	106320748			N_Shore	-0.00524	-3.64	0.000306
cg23371016	2	1565328				-0.0116	-3.64	0.000307
cg01567656	11	76895869	MYO7A;MYO7A;MYO7A	3UTR;Body;Body		-0.00479	-3.63	0.00031
cg13812452	9	98368382				-0.0109	-3.64	0.00031
cg10274453	13	43378116				-0.0245	-3.63	0.000316
cg17925308	14	69344852	ACTN1;ACTN1;ACTN1	Body;Body;Body	S_Shelf	-0.0102	-3.63	0.000317
cg27344289	5	148990649	FLJ41603	Body		-0.00631	-3.63	0.00032
cg22476550	20	37590555	DHX35	TSS1500	N_Shore	-0.00396	-3.63	0.000321
cg26543908	16	28987205	SPNS1;SPNS1;SPNS1;SPNS1;SPNS1	Body;Body;Body;Body;Body	S_Shore	-0.0114	-3.62	0.000323
cg27092935	7	100744067				-0.0143	-3.62	0.000323
cg23944920	2	554603			N_Shelf	-0.0126	-3.62	0.000323
cg17672101	19	3825630	ZFR2	Body	S_Shore	-0.0142	-3.62	0.000325
cg06880963	11	66634970	PC;PC;PC	Body;Body;Body	S_Shelf	-0.0119	-3.62	0.000328
cg21485555	17	72244366	TTYH2;TTYH2	TSS200;Body		-0.0086	-3.62	0.000328
cg15264020	3	61674210	PTPRG	Body		-0.0105	-3.61	0.000339
cg25008614	15	44956192	SPG11;SPG11	TSS1500;TSS1500	S_Shore	-0.0138	-3.61	0.000342
cg20610274	1	110745892				-0.0101	-3.61	0.000343
cg07817892	1	2340342	PEX10;PEX10	Body;Body	S_Shore	-0.00363	-3.61	0.000344
cg14894368	19	50869332	NAPSA	TSS1500		-0.0117	-3.61	0.000344
cg09548799	8	67839134	SNHG6	TSS1500	S_Shore	-0.00798	-3.61	0.000346
cg21826900	1	244013668			N_Shore	-0.00323	-3.6	0.000348
cg24864241	1	204329158	PLEKHA6	TSS200		-0.0118	-3.6	0.000349
cg02729269	16	127772	MPG;MPG;MPG	5UTR;TSS1500;TSS1500	Island	-0.00808	-3.6	0.000351
cg00233420	11	43290958				0.0352	3.6	0.000351
cg17178291	15	102156803				-0.02	-3.6	0.000353
cg16052237	21	48015365			N_Shelf	-0.00841	-3.6	0.000354
cg16509531	4	122706839				-0.0115	-3.6	0.000355
cg24440625	10	126810216	CTBP2;CTBP2	5UTR;5UTR		-0.00786	-3.6	0.000357
cg21670987	15	50350432	ATP8B4	Body		-0.0238	-3.6	0.000359
cg00096307	2	106761754	UXS1	Body		-0.0112	-3.6	0.000359
cg12559827	2	73316585	RAB11FIP5	Body		-0.00891	-3.59	0.00036
cg15993795	12	67663479	CAND1;CAND1	1stExon;5UTR	Island	0.0019	3.59	0.000364
cg24538292	2	206579059	NRP2;NRP2;NRP2;NRP2;NRP2;NRP2	Body;Body;Body;Body;Body;Body		-0.00589	-3.59	0.000366
cg12763813	10	123278445	FGFR2;FGFR2;FGFR2;FGFR2;FGFR2;FGFR2;FGFR2;FGFR2;FGFR2	Body;Body;Body;Body;Body;Body;Body;Body;Body		-0.00962	-3.59	0.00037
cg11176481	5	72676039			N_Shore	-0.0112	-3.59	0.000372
cg23004066	14	74002584	HEATR4;ACOT1	5UTR;TSS1500	N_Shore	-0.0332	-3.58	0.000374
cg03226737	11	7273049	SYT9	TSS200	Island	-0.024	-3.58	0.000376
cg05017829	5	176024970	GPRIN1	Body	S_Shore	-0.00916	-3.58	0.000382
cg04892836	12	115174285			Island	0.0134	3.58	0.000386
cg13380502	1	27718221	GPR3	TSS1500	N_Shore	-0.0147	-3.58	0.000387
cg21397124	4	11386127				-0.0235	-3.58	0.000388
cg14385804	2	228212054	MFF	Body		-0.00986	-3.57	0.000389
cg06929471	17	856420	NXN	Body		0.071	3.57	0.000391
cg00400964	22	42325444			S_Shelf	-0.00761	-3.57	0.000394
cg11896151	7	223592	FAM20C	Body	Island	-0.111	-3.57	0.000396
cg24881867	3	10150487	C3orf24;C3orf24	TSS1500;TSS1500	S_Shore	-0.00561	-3.57	0.000399
cg24804782	6	164167085				-0.0118	-3.56	0.000411
cg02264733	16	588086	SOLH	5UTR	Island	-0.01	-3.56	0.000412
cg01753176	7	1950147	MAD1L1;MAD1L1;MAD1L1	Body;Body;Body	N_Shore	-0.028	-3.56	0.000412
cg08765811	15	77956125				-0.0133	-3.56	0.000413
cg13908359	15	100077146				-0.0074	-3.56	0.000417
cg11685898	10	64160521	ZNF365;ZNF365;ZNF365	3UTR;Body;Body		-0.00678	-3.55	0.00042
cg10675453	6	41754588	PRICKLE4;TOMM6	Body;TSS1500	Island	-0.00407	-3.55	0.000423
cg15635728	19	56152354	ZNF580;ZNF580;ZNF580	TSS1500;TSS200;TSS1500	Island	-0.00485	-3.55	0.000427
cg21785847	2	216946279	PECR;TMEM169;TMEM169;TMEM169;TMEM169	Body;TSS1500;TSS1500;TSS1500;TSS1500	N_Shore	-0.00402	-3.55	0.000427
cg17150866	6	7141037	RREB1;RREB1;RREB1;RREB1	5UTR;5UTR;5UTR;5UTR	Island	-0.00836	-3.55	0.000428
cg11995437	19	11484869	C19orf39	TSS1500	N_Shore	-0.0132	-3.55	0.00043
cg13066542	9	79009738	RFK	TSS1500	Island	-0.00177	-3.55	0.000431
cg13054119	1	38098935	RSPO1	5UTR	N_Shore	-0.0135	-3.55	0.000432
cg03519879	14	74227499	C14orf43;C14orf43	5UTR;TSS1500	S_Shore	-0.0119	-3.55	0.000433
cg06244754	7	204966	FAM20C	Body	N_Shore	-0.00636	-3.54	0.000441
cg16303742	3	15540471	COLQ;COLQ;COLQ	TSS200;Body;Body		-0.0301	-3.54	0.000445
cg12075202	3	58507091	ACOX2	Body		-0.00953	-3.54	0.000448
cg20144359	11	61450770	DAGLA	5UTR	S_Shelf	-0.0101	-3.53	0.000453
cg02598564	10	72822634				-0.0121	-3.53	0.000458
cg13370420	19	47164492	DACT3	TSS200	Island	-0.00394	-3.53	0.00046
cg01031032	3	112051894	CD200;CD200	TSS200;TSS200	Island	0.00432	3.52	0.000467
cg05243641	2	240964548	NDUFA10	Body	N_Shore	0.00324	3.53	0.000467
cg03482411	20	62572509	UCKL1	Body	Island	-0.00117	-3.52	0.000467
cg19929142	18	6928912			N_Shore	-0.00505	-3.52	0.000468
cg12161460	21	40818036	SH3BGR	5UTR	S_Shore	-0.00863	-3.52	0.000469
cg08205843	19	12848293	ASNA1	TSS200	Island	-0.00503	-3.52	0.000469
cg06619766	2	223171105			Island	-0.00665	-3.52	0.00047
cg07303496	2	232646135	PDE6D	TSS200	Island	-0.00266	-3.52	0.000471
cg12444450	1	45763846				-0.0139	-3.52	0.000473
cg25114611	6	35696870	FKBP5;LOC285847	TSS1500;Body	S_Shore	-0.013	-3.52	0.000475
cg26396492	20	19915762	RIN2	Body		-0.0126	-3.52	0.000476
cg18099423	10	78798272	KCNMA1;KCNMA1;KCNMA1;KCNMA1	Body;Body;Body;Body		-0.00626	-3.52	0.000476
cg20258768	8	49628851	EFCAB1	3UTR		-0.00385	-3.52	0.000477
cg01404122	11	2243685				-0.0091	-3.52	0.000478
cg10349919	4	845829	GAK	Body	S_Shore	-0.0043	-3.52	0.00048
cg22940798	6	32805554	TAP2;TAP2	Body;Body	N_Shore	-0.0193	-3.52	0.000482
cg27190138	10	98479757	PIK3AP1	Body	Island	-0.00793	-3.51	0.000485
cg06276084	6	168377594	HGC6.3;HGC6.3	1stExon;5UTR	Island	-0.00207	-3.51	0.000486
cg04299274	17	25798741	KSR1	TSS1500		-0.0102	-3.51	0.000488
cg04635366	4	120548589	PDE5A;PDE5A;PDE5A	Body;5UTR;TSS200	Island	0.00171	3.51	0.000488
cg19949591	17	63549322	AXIN2	Body		-0.00962	-3.51	0.000489
cg12199378	17	8022237	ALOXE3;ALOXE3	TSS200;TSS1500	Island	-0.00315	-3.51	0.000492
cg12878382	4	1360387	KIAA1530	Body	N_Shelf	-0.00806	-3.51	0.000494
cg07312366	2	74710011	TTC31;CCDC142;CCDC142;TTC31	TSS200;5UTR;1stExon;TSS200	Island	-0.0028	-3.51	0.000496
cg16173775	1	32673381	IQCC;IQCC;DCDC2B	Body;Body;TSS1500	S_Shore	-0.00596	-3.51	0.000499
cg20918957	3	50275112	GNAI2	Body	N_Shore	-0.00239	-3.51	0.000499
cg13014422	11	47270581	NR1H3;ACP2;ACP2	5UTR;TSS200;TSS200	Island	-0.00488	-3.51	0.000501
cg23167906	11	69517299	FGF19	Body	N_Shore	-0.0066	-3.5	0.000502
cg07570298	11	113125329	NCAM1;NCAM1;NCAM1	Body;Body;Body		-0.01	-3.5	0.000503
cg23517251	11	44587077	CD82;CD82	TSS200;TSS200	Island	-0.00459	-3.5	0.000504
cg26125787	4	164415830	C4orf43;C4orf43	1stExon;5UTR	Island	-0.00404	-3.5	0.000505
cg05982017	15	55564203	RAB27A;RAB27A	TSS1500;5UTR		-0.02	-3.5	0.000508
cg21747070	5	957535			N_Shore	0.0374	3.5	0.00051
cg16682663	1	193090821	CDC73	TSS1500	Island	-0.00331	-3.5	0.000512
cg19493651	2	62428082	B3GNT2	5UTR	S_Shelf	-0.0177	-3.5	0.000512
cg07409200	13	43354674	C13orf30	TSS1500		-0.0169	-3.5	0.000513
cg22157525	5	149900962	NDST1	Body		-0.00182	-3.5	0.000515
cg11025743	2	220304438	SPEG	Body	N_Shelf	-0.0154	-3.5	0.000516
cg01971132	11	72492946	STARD10	5UTR	S_Shore	-0.00193	-3.5	0.000519
cg08701937	10	81965488	ANXA11;ANXA11;ANXA11	TSS200;TSS200;TSS200	Island	-0.00371	-3.5	0.000519
cg22635096	21	46550644	ADARB1;ADARB1;ADARB1;ADARB1;ADARB1;ADARB1;ADARB1	5UTR;5UTR;5UTR;Body;Body;5UTR;Body	N_Shelf	-0.016	-3.5	0.000521
cg21483264	2	26400186	FAM59B	Body	N_Shore	-0.00783	-3.49	0.000523
cg27159673	19	55385405	FCAR;FCAR;FCAR;FCAR;FCAR;FCAR;FCAR;FCAR;FCAR	TSS200;TSS200;TSS200;TSS200;TSS200;TSS200;TSS200;TSS200;TSS200		-0.0333	-3.49	0.000524
cg23284338	10	73569605	CDH23	Body	S_Shelf	-0.00834	-3.49	0.000528
cg26994334	3	125094183	ZNF148;ZNF148	1stExon;5UTR	Island	-0.00496	-3.49	0.000529
cg23097052	11	65629188	MUS81	Body	S_Shore	-0.00513	-3.49	0.00053
cg22768612	13	26796248	RNF6;RNF6;RNF6;RNF6	TSS1500;5UTR;1stExon;TSS1500	Island	0.0015	3.49	0.000531
cg15468909	12	54718899	COPZ1	TSS200		-0.00502	-3.49	0.000532
cg08769276	4	186347048	UFSP2;UFSP2;UFSP2	1stExon;Body;5UTR	Island	0.00257	3.49	0.000532
cg05695925	2	206493817				-0.00593	-3.49	0.000537
cg23450509	3	131754675	CPNE4	TSS1500	S_Shore	0.0374	3.49	0.000538
cg05321829	6	137321321	IL20RA	3UTR		-0.043	-3.48	0.000541
cg03894650	5	11381098	CTNND2	Body	N_Shelf	-0.00491	-3.48	0.000543
cg23058319	1	33631017	TRIM62	Body		0.00622	3.48	0.000545
cg14848077	4	38666918	FLJ13197;KLF3	TSS1500;5UTR	S_Shore	0.0101	3.48	0.000546
cg24162781	14	21089025			N_Shelf	-0.0214	-3.48	0.000546
cg05700789	16	3999569				-0.0145	-3.48	0.000548
cg07409897	20	13619336	TASP1	5UTR	Island	0.00463	3.48	0.00055
cg07122529	17	77914580	TBC1D16	3UTR	N_Shore	-0.0147	-3.48	0.000557
cg09368188	1	245330018	KIF26B	Body		-0.0201	-3.47	0.000562
cg00087511	1	9069875	SLC2A7	Body		-0.00848	-3.47	0.000566
cg21684411	6	31431573	HCP5	3UTR		-0.00824	-3.47	0.000568
cg01336162	1	92350133	TGFBR3	5UTR	N_Shore	0.0117	3.47	0.000572
cg20969424	5	73690902				-0.0124	-3.47	0.000576
cg25652701	7	105348517	ATXN7L1	Body		0.0178	3.47	0.000576
cg06401614	11	44927976	TSPAN18;TSPAN18	Body;1stExon		-0.0106	-3.47	0.000577
cg21061067	14	31028149	G2E3	TSS200	Island	0.00212	3.47	0.000578
cg17058475	11	68607737	CPT1A;CPT1A	5UTR;5UTR	N_Shore	0.016	3.47	0.000578
cg15075241	2	10587052	SNORA80B;ODC1	TSS200;5UTR	N_Shore	-0.0158	-3.47	0.000578
cg21015068	6	168054303				-0.00769	-3.46	0.000582
cg07795766	22	45608516	C22orf9;C22orf9	Body;TSS200		0.00834	3.46	0.000583
cg15340178	10	102731946	SEMA4G	TSS1500	S_Shelf	-0.00668	-3.46	0.000586
cg19597559	2	216173492			N_Shelf	-0.00645	-3.46	0.000588
cg26667075	19	13030341	SYCE2	TSS1500	Island	-0.00323	-3.46	0.00059
cg06566615	17	61064282				-0.00654	-3.46	0.000591
cg06619939	11	15732102				-0.0221	-3.46	0.000598
cg01588345	2	120023921			S_Shelf	-0.0106	-3.46	0.000599
cg12349181	17	79057046	BAIAP2;BAIAP2;BAIAP2;BAIAP2	Body;Body;Body;Body		-0.00743	-3.46	0.000599
cg06715160	16	69796165	WWP2;WWP2	TSS200;TSS200		-0.00476	-3.46	0.0006
cg23130369	2	129245177			S_Shore	-0.0132	-3.46	0.0006
cg21539678	12	132075216				-0.00886	-3.46	0.0006
cg22599122	1	34329757	HMGB4;CSMD2;HMGB4;HMGB4	5UTR;Body;1stExon;5UTR		-0.014	-3.46	0.000602
cg05264223	15	70126776	C15orf50	TSS1500		-0.00894	-3.45	0.000603
cg09154880	6	32813715	TAP1;PSMB8	Body;TSS1500	S_Shore	-0.0195	-3.45	0.000604
cg11195065	10	119292371	EMX2OS	Body	N_Shore	-0.0044	-3.45	0.000605
cg20110765	11	66079292			Island	-0.00478	-3.45	0.000606
cg12524061	12	57329353	SDR9C7	TSS1500		-0.00916	-3.45	0.000608
cg00365569	17	17876108	TOM1L2;LRRC48;TOM1L2;LRRC48;LRRC48;LRRC48	TSS1500;TSS200;TSS1500;TSS200;TSS200;TSS200	S_Shore	-0.00287	-3.45	0.000611
cg21312383	20	61737385			S_Shelf	-0.0168	-3.45	0.000613
cg23436746	7	49815938	VWC2	Body	S_Shore	-0.0234	-3.45	0.000616
cg01856892	16	1388728	BAIAP3	Body	N_Shelf	-0.0142	-3.45	0.000616
cg21615127	1	20126875	TMCO4	TSS1500	S_Shore	-0.00297	-3.45	0.00062
cg24608681	13	22242120			N_Shore	-0.00819	-3.45	0.000623
cg21119074	6	20211654	MBOAT1	Body	N_Shore	-0.014	-3.44	0.000625
cg18283916	15	63797637	USP3	Body	Island	-0.00468	-3.44	0.000626
cg17924366	20	25042656			S_Shelf	-0.00881	-3.44	0.000628
cg05172887	2	147815931				-0.0137	-3.44	0.000628
cg15123662	11	12505288	PARVA	Body		-0.0122	-3.44	0.000629
cg13686059	2	11101549			S_Shore	0.023	3.44	0.000634
cg09801825	17	72771733	TMEM104;NAT9	TSS1500;Body	N_Shore	-0.00651	-3.44	0.000634
cg12755477	20	36156813	BLCAP;BLCAP;BLCAP;BLCAP	TSS1500;TSS1500;TSS1500;TSS1500	S_Shore	-0.00476	-3.44	0.000634
cg01957330	7	26904470	SKAP2	TSS200	Island	-0.00314	-3.44	0.000635
cg10324116	2	29276263				-0.00716	-3.44	0.000636
cg23245316	2	3260005	TSSC1	Body		-0.00392	-3.44	0.000637
cg15692032	1	24195098	FUCA1	TSS1500	S_Shore	0.0131	3.44	0.000637
cg11827998	14	105995685	TMEM121	Body	Island	0.0254	3.44	0.000638
cg08646372	13	31191727	USPL1	TSS200	Island	0.00195	3.44	0.000638
cg12602703	1	22109860	USP48;USP48	TSS200;TSS200	Island	0.00173	3.44	0.000646
cg00262061	3	39322775	CX3CR1;CX3CR1;CX3CR1;CX3CR1	Body;TSS1500;TSS200;TSS1500		0.0142	3.44	0.000647
cg00340328	6	32797176	TAP2;TAP2	Body;Body		-0.00483	-3.44	0.000647
cg01552059	3	49142559	QARS	TSS1500	S_Shore	-0.0025	-3.43	0.000649
cg02506426	11	77300504	AQP11	TSS200	Island	-0.00457	-3.43	0.000653
cg24402151	11	123388890				-0.0109	-3.43	0.000657
cg16922869	3	129261768	H1FOO	TSS1500		-0.00908	-3.43	0.000658
cg21849812	1	17848522				-0.0136	-3.43	0.000661
cg01420931	4	39615885	C4orf34	5UTR		-0.00586	-3.43	0.000661
cg24576666	2	172975680			S_Shelf	-0.00485	-3.43	0.000664
cg03534481	21	34439545			N_Shelf	-0.0141	-3.43	0.000669
cg20547131	14	101531510	MIR412;MIR409;MIR410;MIR369	TSS1500;TSS200;TSS1500;TSS1500	N_Shore	-0.0112	-3.43	0.00067
cg00675737	16	89462359	ANKRD11	5UTR		-0.00842	-3.42	0.000671
cg00290340	15	65625267	IGDCC3	Body		-0.0111	-3.42	0.000672
cg15829663	12	56324837	DGKA;DGKA;DGKA;DGKA	TSS1500;TSS1500;TSS1500;TSS200	N_Shore	-0.00331	-3.42	0.000674
cg09208864	14	91805692	CCDC88C	Body		-0.00734	-3.42	0.000675
cg23057936	8	119059709	EXT1	Body		-0.00712	-3.42	0.000676
cg12122403	19	17985163	SLC5A5	Body	S_Shore	-0.00339	-3.42	0.000677
cg21069500	5	139050159	CXXC5	5UTR	S_Shore	-0.0191	-3.42	0.000679
cg16449243	18	77557112			N_Shore	-0.011	-3.42	0.00068
cg03604827	16	2076730	SLC9A3R2;SLC9A3R2	TSS200;TSS200	N_Shore	-0.00804	-3.42	0.000681
cg22146612	6	17715219				-0.0194	-3.42	0.000682
cg08021273	7	5464807			Island	-0.0027	-3.42	0.000682
cg08044663	6	80713582	TTK;TTK	TSS1500;TSS1500	N_Shore	0.00418	3.42	0.000683
cg24679615	12	8599952				-0.0123	-3.42	0.000686
cg14565014	12	6418459	PLEKHG6	TSS1500	N_Shore	-0.0121	-3.42	0.000687
cg12648931	5	36242542	C5orf33;C5orf33	TSS1500;TSS1500	Island	0.0123	3.42	0.000689
cg07513276	6	127665252	ECHDC1;ECHDC1;ECHDC1;ECHDC1	TSS1500;TSS1500;TSS1500;TSS1500	S_Shore	-0.00593	-3.42	0.000689
cg00620452	3	32147645	GPD1L	TSS1500	N_Shore	-0.0159	-3.42	0.000693
cg08623256	5	3858275			S_Shelf	-0.0173	-3.41	0.000696
cg27062578	16	30997640	HSD3B7;HSD3B7;HSD3B7	Body;Body;Body		-0.00721	-3.41	0.000696
cg01282725	12	1645963				-0.0089	-3.41	0.000703
cg26548077	7	134866975				-0.0104	-3.41	0.000706
cg14528142	1	113585408				-0.00765	-3.41	0.000708
cg02664479	20	62690218	TCEA2	5UTR	S_Shore	-0.0124	-3.41	0.000709
cg12149972	22	19435517	C22orf39;C22orf39;C22orf39;C22orf39	1stExon;5UTR;5UTR;1stExon	Island	-0.00253	-3.41	0.000712
cg13716323	9	27610877				-0.00395	-3.41	0.000717
cg11963912	17	72439044	GPRC5C;GPRC5C	Body;Body	N_Shelf	-0.00866	-3.41	0.000718
cg27508046	12	124249428	DNAH10	Body	S_Shelf	0.0392	3.41	0.000718
cg13675051	8	101315498	RNF19A;RNF19A	5UTR;TSS200		-0.0192	-3.4	0.000723
cg10382139	7	102037206	PRKRIP1	Body	S_Shore	-0.00286	-3.4	0.000725
cg06066568	3	47205434	SETD2;SETD2	1stExon;5UTR	Island	0.00222	3.4	0.000727
cg02617560	8	32785757				-0.0188	-3.4	0.000727
cg27243685	21	43642366	ABCG1;ABCG1;ABCG1;ABCG1;ABCG1;ABCG1	Body;Body;5UTR;Body;Body;Body	S_Shelf	-0.0143	-3.4	0.00073
cg24669311	17	20747058			Island	0.0211	3.4	0.000735
cg12681001	6	31543540	TNF	1stExon		0.0158	3.4	0.000735
cg11337967	1	3193118	PRDM16;PRDM16	Body;Body	N_Shelf	-0.00871	-3.4	0.000735
cg20600850	12	6712515	CHD4	Body	N_Shelf	0.00846	3.4	0.000739
cg19183742	2	3659466	COLEC11;COLEC11	Body;Body		-0.00782	-3.4	0.000742
cg07855967	6	13486425	C6orf114;GFOD1	TSS200;Body	Island	-0.00383	-3.4	0.000744
cg04490037	7	50633773	DDC	TSS1500		0.0176	3.39	0.00075
cg06341054	4	52917543	SPATA18	TSS200	Island	-0.00776	-3.39	0.000754
cg21688152	17	80926101	B3GNTL1	Body	N_Shelf	-0.00561	-3.39	0.000758
cg00441079	8	144398384	TOP1MT	Body	N_Shore	0.027	3.39	0.00076
cg26366048	6	56820386	BEND6;DST	5UTR;TSS1500	S_Shore	-0.003	-3.39	0.000765
cg00207428	16	2031785	NOXO1;NOXO1;NOXO1	TSS1500;TSS1500;TSS1500	N_Shore	-0.0208	-3.39	0.000765
cg18052778	17	46030312	PRR15L	Body		-0.00832	-3.39	0.000766
cg05412058	12	113914511			Island	-0.00443	-3.39	0.000767
cg18376497	4	143488622	INPP4B;INPP4B	5UTR;5UTR		-0.0214	-3.39	0.000769
cg24345639	10	134896478			N_Shore	-0.0141	-3.39	0.000772
cg26456399	15	25427738				-0.0134	-3.39	0.000772
cg04048249	11	116700556	APOC3	TSS200		-0.00981	-3.38	0.000777
cg05005609	11	57250204			Island	-0.011	-3.38	0.000779
cg24552015	11	1892038	LSP1;LSP1;LSP1;LSP1	5UTR;TSS200;TSS200;Body	Island	0.016	3.38	0.00078
cg14670629	10	29769556	SVIL;SVIL	Body;Body		-0.0127	-3.38	0.000782
cg08953666	6	32862521			Island	0.00134	3.38	0.000787
cg13858611	6	6001842	NRN1	Body	N_Shore	-0.026	-3.38	0.000787
cg18512161	6	91296791	MAP3K7;MAP3K7;MAP3K7;MAP3K7;MAP3K7;MAP3K7;MAP3K7	5UTR;1stExon;1stExon;5UTR;TSS200;1stExon;5UTR	Island	0.0017	3.38	0.000788
cg23600866	15	99791109	TTC23;TTC23;TTC23;TTC23;TTC23;LRRC28;TTC23;TTC23	TSS1500;TSS1500;TSS1500;TSS1500;TSS1500;TSS1500;TSS1500;TSS1500	N_Shore	-0.015	-3.38	0.000788
cg19600115	3	26666855	LRRC3B	5UTR	S_Shore	-0.0204	-3.38	0.000791
cg13101652	11	34701819				-0.0128	-3.38	0.000792
cg26247373	12	57655696	R3HDM2	Body		-0.00713	-3.38	0.000797
cg24028798	21	47322452	PCBP3;PCBP3	Body;Body	S_Shelf	-0.0119	-3.38	0.000798
cg15472170	1	12012720	PLOD1	Body		0.0132	3.38	0.000799
cg26108416	1	49226683	BEND5;AGBL4	Body;Body		-0.0119	-3.38	0.0008
cg13573210	9	126131857	CRB2	Body	N_Shore	-0.017	-3.38	0.000801
cg09490603	15	74658166	CYP11A1;CYP11A1;CYP11A1	1stExon;Body;5UTR	Island	-0.00978	-3.38	0.000801
cg20830827	17	21183495			S_Shelf	-0.00231	-3.38	0.000802
cg20464405	19	4785480			Island	0.0302	3.37	0.000805
cg19837298	7	5348995	TNRC18	Body	Island	-0.0124	-3.37	0.000805
cg19706817	1	26737272	LIN28;LIN28	1stExon;5UTR	Island	-0.0124	-3.37	0.00081
cg22874960	16	15737314	NDE1;NDE1;KIAA0430	1stExon;5UTR;TSS1500		-0.00243	-3.37	0.000812
cg14984649	1	85101435	C1orf180	TSS1500		-0.0076	-3.37	0.000816
cg02521996	16	30134825	MAPK3;MAPK3;MAPK3	TSS200;TSS200;TSS200	S_Shore	-0.00304	-3.37	0.000817
cg08818207	6	32820355	TAP1	Body	N_Shore	-0.0267	-3.37	0.000818
cg23632656	17	56362296				-0.0105	-3.37	0.000819
cg14231369	9	113792896	LPAR1;LPAR1	5UTR;5UTR		-0.0136	-3.37	0.00082
cg21552290	6	29578423	GABBR1;GABBR1;GABBR1	Body;Body;Body		-0.008	-3.37	0.000821
cg27271532	11	612762	IRF7;IRF7;IRF7	Body;Body;Body	N_Shore	-0.0116	-3.37	0.000825
cg12394168	1	3047677	PRDM16;PRDM16	Body;Body		0.0088	3.37	0.000827
cg22821947	11	133837401				0.0161	3.36	0.000832
cg03471436	1	204046026	SOX13	5UTR	S_Shore	-0.00989	-3.36	0.000839
cg17315383	19	35818807	CD22	TSS1500		-0.00801	-3.36	0.000841
cg02061431	1	92150549	TGFBR3	Body		0.00343	3.36	0.000845
cg00506299	3	16469127	RFTN1	Body		-0.0191	-3.36	0.000846
cg02471751	16	55732070	SLC6A2	Body		-0.00632	-3.36	0.000846
cg01852522	12	132686912	GALNT9;GALNT9	Body;Body	N_Shore	-0.0201	-3.36	0.000848
cg03065329	2	113240306	TTL	Body	Island	-0.00624	-3.36	0.000848
cg22678402	19	17534351	FAM125A	Body	S_Shelf	-0.00807	-3.36	0.000853
cg19407717	2	1544120	TPO;TPO;TPO;TPO	Body;Body;Body;Body	N_Shore	0.0244	3.36	0.000855
cg15112369	11	34195914	ABTB2	Body	N_Shore	0.00526	3.35	0.000865
cg04706400	7	102136524			S_Shore	-0.00845	-3.35	0.000866
cg09296453	6	29692035	HLA-F;HLA-F;HLA-F	Body;Body;Body	Island	-0.0204	-3.35	0.00087
cg19699056	7	73843743				-0.0168	-3.35	0.000871
cg22585786	2	169037808	STK39	Body		-0.00882	-3.35	0.000872
cg02323699	11	113135432	NCAM1;NCAM1;NCAM1	3UTR;Body;Body		-0.0121	-3.35	0.000873
cg06905387	18	44259787	ST8SIA5	3UTR	N_Shore	-0.00241	-3.35	0.000875
cg23821541	2	20251993	LAPTM4A	TSS1500	S_Shore	-0.00297	-3.35	0.000887
cg15436385	11	72858122			S_Shelf	-0.00987	-3.35	0.000891
cg13491317	2	73399765			N_Shelf	-0.00996	-3.34	0.000892
cg02953520	7	144347613	TPK1;TPK1	Body;Body		-0.00422	-3.34	0.000895
cg23055682	2	27798724	C2orf16	TSS1500		-0.00835	-3.34	0.000897
cg26206598	20	47445432	PREX1	TSS1500	S_Shore	-0.0167	-3.34	0.000897
cg04616447	8	41348488	GOLGA7;GOLGA7	Body;Body	Island	-0.00157	-3.34	0.000902
cg15486123	1	152881815	IVL	5UTR		-0.00658	-3.34	0.000905
cg14686676	6	32975255	HLA-DOA	Body	N_Shore	-0.00594	-3.34	0.000911
cg26912485	11	134254936	B3GAT1;B3GAT1	Body;Body	S_Shore	-0.0132	-3.34	0.000913
cg08221136	14	102422608			S_Shore	-0.0105	-3.34	0.000913
cg16757990	3	158465384				-0.00862	-3.34	0.000913
cg08122190	12	12503224	MANSC1	TSS200	Island	0.00158	3.34	0.000914
cg12970512	14	103251610	TRAF3;TRAF3;TRAF3	5UTR;5UTR;5UTR		-0.0103	-3.34	0.000915
cg07111595	1	9210823				-0.00923	-3.34	0.000919
cg12059866	14	100617223	DEGS2	Body	S_Shore	-0.00923	-3.34	0.000922
cg01324516	22	38212951			N_Shore	-0.00832	-3.33	0.000924
cg25463399	1	43820383			N_Shelf	-0.00846	-3.33	0.000927
cg24811685	19	40379680	FCGBP	Body	N_Shore	-0.00733	-3.33	0.00093
cg19591439	19	11708747	ZNF627	Body	S_Shore	-0.00568	-3.33	0.00093
cg06141624	12	24716590	SOX5	TSS1500	S_Shore	-0.00644	-3.33	0.000931
cg14404443	9	139881288			S_Shore	-0.00857	-3.33	0.000932
cg03891318	3	139372675	NMNAT3	5UTR		-0.0163	-3.33	0.000933
cg06803706	5	1709413				-0.0244	-3.33	0.000935
cg25415508	15	43622652	ADAL;LCMT2;ADAL	TSS1500;1stExon;TSS1500	Island	-0.00404	-3.33	0.000936
cg15285112	17	26215075	C17orf108	5UTR		-0.0185	-3.33	0.000937
cg15722952	3	194924602	C3orf21	Body		-0.0108	-3.33	0.000938
cg15768443	6	30652347	KIAA1949;KIAA1949	Body;1stExon	N_Shelf	-0.00433	-3.33	0.000941
cg19593285	20	32267661	E2F1	Body	S_Shelf	-0.0122	-3.33	0.000943
cg20112699	4	108832238	SGMS2;SGMS2;SGMS2	3UTR;3UTR;3UTR		-0.0068	-3.33	0.000945
cg25654072	17	61904446	PSMC5;FTSJ3;FTSJ3	TSS1500;1stExon;5UTR	N_Shore	-0.00684	-3.33	0.000955
cg03038262	11	315262	IFITM1	3UTR	N_Shore	-0.0298	-3.32	0.000959
cg20919914	2	176569429				-0.00784	-3.32	0.00096
cg13621184	19	7459697	ARHGEF18	TSS1500	N_Shore	-0.0111	-3.32	0.000961
cg07316166	16	87079279				0.0215	3.32	0.000962
cg25563625	12	123491781	PITPNM2	Body		-0.0195	-3.32	0.000963
cg21045770	18	43306919	SLC14A1;SLC14A1;SLC14A1;SLC14A1;SLC14A1	5UTR;5UTR;5UTR;5UTR;1stExon		-0.0074	-3.32	0.000965
cg18639983	19	58920768	ZNF584	Body	S_Shore	-0.00612	-3.32	0.000969
cg07283601	12	132210078	SFRS8	Body		-0.00305	-3.32	0.000976
cg13248847	17	7137857	DVL2;DVL2	5UTR;1stExon	Island	-0.0059	-3.32	0.000983
cg26816363	19	46295874	DMWD	1stExon	Island	-0.00344	-3.32	0.000985
cg16648911	10	131340563	MGMT	Body		-0.00838	-3.32	0.000986
cg01092890	10	134022625	STK32C	Body	S_Shelf	-0.0105	-3.32	0.000986
cg08329113	16	70771142	VAC14	Body		-0.0135	-3.32	0.000989
cg08116775	8	135726595	ZFAT	TSS1500	S_Shore	-0.0149	-3.32	0.00099
cg08293324	15	39872037	THBS1	TSS1500	N_Shore	-0.0385	-3.32	0.00099
cg23746148	6	135271801	ALDH8A1;ALDH8A1	TSS1500;TSS1500		-0.00702	-3.31	0.000992
cg26249852	19	17392298	ANKLE1	TSS200	N_Shore	-0.0231	-3.31	0.000992
cg19749001	2	11681405	GREB1;GREB1;GREB1	TSS1500;5UTR;5UTR		-0.00826	-3.31	0.000994
cg01185345	13	99218287	STK24	Body		0.0145	3.31	0.000996
cg21872009	17	26573693	PPY2	TSS1500	N_Shelf	-0.0103	-3.31	0.000996
cg24880886	22	31064067	DUSP18	TSS200	Island	-0.00345	-3.31	0.000998
cg14318237	3	113666425	ZDHHC23	TSS1500	Island	0.00168	3.31	0.001
cg19096034	4	3533527	LRPAP1	Body	N_Shore	-0.00649	-3.31	0.001

## Sheet: Table S2
Table S2: Epigenome-wide association analysis on HIV severity (p<0.001)
probe	Chr	Position	Nearest gene	Reference Gene Group	Relations to CpG Islands	Effect size	t.value	Pvalue
cg08122652	3	122281939	PARP9;PARP9;DTX3L;PARP9;PARP9;PARP9;PARP9	5UTR;5UTR;TSS1500;5UTR;5UTR;5UTR;5UTR	N_Shore	-0.00126	-6.42	2.3e-10
cg03038262	11	315262	IFITM1	3UTR	N_Shore	-0.000646	-5.84	7.65e-09
cg24929556	1	167454876	CD247;CD247	Body;Body		0.000292	5.67	2.01e-08
cg06188083	10	91093005	IFIT3;IFIT3	Body;Body		-0.000996	-5.51	4.76e-08
cg27554551	16	4421486	VASN;CORO7	TSS1500;Body	N_Shore	-0.000345	-5.47	5.89e-08
cg04212846	21	36168008	RUNX1;RUNX1	Body;Body	S_Shelf	-0.000224	-5.4	8.52e-08
cg08818207	6	32820355	TAP1	Body	N_Shore	-0.000618	-5.23	2.11e-07
cg26312951	21	42797847	MX1;MX1	TSS200;5UTR	N_Shore	-0.00078	-5.2	2.5e-07
cg12777893	7	139475765	HIPK2;HIPK2	Body;Body	N_Shore	9.63e-05	5.12	3.8e-07
cg01028142	2	7004578	CMPK2	Body	N_Shore	-0.000926	-5.11	4.06e-07
cg26392737	8	21916853	EPB49;EPB49;EPB49;EPB49;EPB49;EPB49;EPB49;EPB49	1stExon;5UTR;1stExon;5UTR;5UTR;5UTR;5UTR;5UTR	S_Shelf	0.000381	5.1	4.31e-07
cg03848588	9	32525008	DDX58	Body	N_Shore	-0.000347	-5.05	5.47e-07
cg14864167	8	66751182	PDE7A	Body	N_Shelf	-0.000986	-5.02	6.49e-07
cg00889833	3	38388432	XYLB	Body	Island	0.000139	4.99	7.33e-07
cg14750551	3	122401343	PARP14	Body	S_Shore	-0.000454	-4.97	8.32e-07
cg09060610	10	7451314	SFMBT2	5UTR	Island	6.76e-05	4.94	9.37e-07
cg14527110	5	131561292	P4HA2;P4HA2;P4HA2;P4HA2;P4HA2	5UTR;5UTR;5UTR;5UTR;5UTR	N_Shore	0.000233	4.93	9.94e-07
cg20073893	14	22945457				0.000281	4.89	1.21e-06
cg03979241	8	21916824	EPB49;EPB49;EPB49;EPB49;EPB49;EPB49;EPB49;EPB49	1stExon;5UTR;1stExon;5UTR;5UTR;5UTR;5UTR;5UTR	S_Shelf	0.000531	4.88	1.26e-06
cg01190666	20	62204908	PRIC285	5UTR	N_Shore	-0.00041	-4.86	1.38e-06
cg22930808	3	122281881	PARP9;PARP9;DTX3L;PARP9;PARP9;PARP9;PARP9	5UTR;5UTR;TSS1500;5UTR;5UTR;5UTR;5UTR	N_Shore	-0.00117	-4.84	1.52e-06
cg18346531	17	9967431	GAS7	Body		-0.000362	-4.83	1.63e-06
cg03917473	17	38764244				0.000246	4.82	1.71e-06
cg10975897	6	15504844	JARID2	Body		0.000425	4.79	1.94e-06
cg23623251	6	7731280	BMP6	Body	S_Shelf	-0.000421	-4.79	1.96e-06
cg13099644	6	32097877	FKBPL;FKBPL	1stExon;5UTR	Island	0.000162	4.78	2.06e-06
cg03110996	2	191883483			N_Shore	-0.000418	-4.76	2.28e-06
cg08926253	11	614761	IRF7;IRF7;IRF7	Body;Body;Body	Island	-0.000603	-4.76	2.3e-06
cg23570810	11	315102	IFITM1	Body	N_Shore	-0.000643	-4.72	2.79e-06
cg25656283	10	50733196	ERCC6;PGBD3	Body;TSS1500		0.000437	4.71	2.89e-06
cg24590708	15	52554357	MYO5C	Body		-0.000524	-4.7	3.04e-06
cg19782686	4	124180616	SPATA5	Body		0.000381	4.7	3.07e-06
cg24591770	1	45082704	RNF220	Body	N_Shore	-0.000167	-4.67	3.52e-06
cg13304609	1	79085162	IFI44L	TSS1500		-0.000873	-4.64	4.08e-06
cg07285983	1	174844490	RABGAP1L;RABGAP1L	Body;TSS200		-0.00067	-4.64	4.11e-06
cg00676801	2	191876673	STAT1;STAT1	5UTR;5UTR	N_Shore	-0.00042	-4.63	4.2e-06
cg11702942	8	144102584	LY6E;LY6E	Body;Body	S_Shore	-0.000435	-4.63	4.24e-06
cg05715492	7	98991138	ARPC1B	Body	S_Shore	-0.000557	-4.62	4.45e-06
cg23205886	5	138611766	SNHG4;MATR3	Body;5UTR	S_Shore	0.000276	4.62	4.49e-06
cg07596065	22	50984393			N_Shore	-0.000318	-4.58	5.46e-06
cg02247863	22	50983415			N_Shore	-0.000338	-4.57	5.58e-06
cg04812351	4	73177995	ADAMTS3	Body		0.000307	4.56	5.89e-06
cg11397135	21	46888317	COL18A1;COL18A1;COL18A1	Body;Body;Body	N_Shelf	0.000279	4.55	6.3e-06
cg18394552	5	159428643				0.00051	4.54	6.37e-06
cg14837598	8	21916635	EPB49;EPB49;EPB49;EPB49;EPB49;EPB49	TSS200;5UTR;5UTR;5UTR;TSS200;5UTR	S_Shelf	0.000469	4.54	6.54e-06
cg19344881	6	89241236				-0.000305	-4.53	6.7e-06
cg18858739	1	167426278	CD247;CD247	Body;Body	S_Shore	0.00023	4.52	7.05e-06
cg17114584	11	613792	IRF7;IRF7;IRF7	Body;Body;Body	N_Shore	-0.000598	-4.52	7.11e-06
cg15143024	7	91199642				-0.000178	-4.5	7.96e-06
cg08334962	17	36831188	C17orf96	TSS200	Island	0.000142	4.47	8.82e-06
cg08882472	6	56607099	DST;DST;DST;DST	Body;Body;Body;Body		0.000253	4.47	8.92e-06
cg26513734	1	225996982	EPHX1	TSS1500	N_Shore	-0.000226	-4.45	9.81e-06
cg13475822	3	9210116	SRGAP3;SRGAP3	Body;Body		0.000214	4.45	9.98e-06
cg12678451	3	38388172	XYLB	TSS200	Island	7.05e-05	4.44	1.03e-05
cg02314339	10	91020653				-0.000385	-4.44	1.05e-05
cg01724607	6	99278360			N_Shore	0.000323	4.43	1.07e-05
cg21862529	1	41948212	EDN2	Body		0.00038	4.41	1.15e-05
cg18322739	2	242841490			N_Shelf	-0.000135	-4.41	1.17e-05
cg25924746	13	110432935	IRS2	Body	N_Shore	-0.000373	-4.41	1.18e-05
cg26446499	5	77253555			N_Shore	0.000335	4.41	1.19e-05
cg06376949	10	91173811	IFIT5	TSS1500	N_Shore	-0.000495	-4.39	1.29e-05
cg26520739	5	182028	PLEKHG4B	Body	S_Shore	0.000262	4.37	1.38e-05
cg07725925	16	89976287	TCF25	Body	N_Shore	-0.00032	-4.37	1.39e-05
cg22876277	20	46130584	NCOA3;NCOA3	TSS200;TSS200	Island	0.000111	4.36	1.46e-05
cg12906975	8	144105259			N_Shore	-0.000357	-4.35	1.53e-05
cg16936953	17	57915665	TMEM49	Body		-0.000655	-4.34	1.63e-05
cg15228441	17	78829930	RPTOR;RPTOR	Body;Body	N_Shore	0.000345	4.33	1.68e-05
cg03314569	1	32041732	TINAGL1	TSS1500		-0.000308	-4.32	1.74e-05
cg14951497	2	191875807	STAT1;STAT1	5UTR;5UTR	N_Shelf	-0.000383	-4.31	1.81e-05
cg15148683	19	36736872			Island	-0.000476	-4.3	1.91e-05
cg10552523	11	313478	IFITM1	TSS1500	N_Shelf	-0.000416	-4.26	2.24e-05
cg00382190	2	136742926	DARS	Body	Island	0.000137	4.24	2.46e-05
cg00533183	6	32810742	PSMB8;PSMB8	Body;Body	N_Shore	-0.000316	-4.23	2.57e-05
cg09276451	16	4421603	VASN;CORO7	TSS1500;Body	N_Shore	-0.000352	-4.23	2.63e-05
cg18181703	17	76354621	SOCS3	Body	N_Shore	-0.000373	-4.23	2.66e-05
cg16400320	8	144105210			N_Shore	-0.000312	-4.22	2.73e-05
cg10734665	15	26107410	ATP10A	Body	N_Shore	-0.000363	-4.22	2.74e-05
cg12686260	5	175957615	RNF44	Body		0.000513	4.22	2.74e-05
cg23114435	1	167442612	CD247;CD247	Body;Body		0.000248	4.21	2.8e-05
cg05312962	19	2576254	GNG7	5UTR	N_Shelf	0.000117	4.21	2.83e-05
cg14994447	1	111151799			S_Shore	0.000162	4.2	2.9e-05
cg06222774	8	66743912	PDE7A	Body		-0.00038	-4.19	3.05e-05
cg01853665	14	21055941	RNASE11	5UTR		-0.000179	-4.19	3.07e-05
cg01971407	11	313624	IFITM1	TSS1500	N_Shelf	-0.000365	-4.19	3.09e-05
cg22505006	1	154981829	ZBTB7B	5UTR		0.000234	4.19	3.14e-05
cg16013919	7	157658872	PTPRN2;PTPRN2;PTPRN2	Body;Body;Body	N_Shore	-0.000375	-4.18	3.22e-05
cg15013527	11	316339			Island	-0.000707	-4.18	3.27e-05
cg21122424	15	30515162			N_Shore	0.000389	4.18	3.29e-05
cg14293575	22	18635460	USP18	5UTR	S_Shelf	-0.000787	-4.18	3.29e-05
cg06129712	7	83715302	SEMA3A	Body		-0.000404	-4.17	3.37e-05
cg02153350	3	38388599	XYLB	Body	Island	6.62e-05	4.16	3.48e-05
cg19371652	12	113415883	OAS2;OAS2;OAS2	TSS1500;TSS1500;TSS1500		-0.000365	-4.16	3.55e-05
cg27207881	4	1864134			N_Shore	8.46e-05	4.16	3.59e-05
cg17443080	9	139557460	EGFL7;EGFL7;EGFL7;EGFL7	5UTR;1stExon;1stExon;5UTR	N_Shelf	-0.00024	-4.15	3.67e-05
cg00582941	20	32888855	AHCY;AHCY	5UTR;Body	N_Shore	-0.000239	-4.15	3.67e-05
cg14276125	11	67052759	ADRBK1	Body	Island	-0.00024	-4.15	3.7e-05
cg06811360	17	8089327			N_Shore	7.68e-05	4.15	3.72e-05
cg03607951	1	79085586	IFI44L	TSS1500		-0.000755	-4.14	3.81e-05
cg15633618	8	129757180				0.000178	4.13	4.01e-05
cg16314017	12	116713947	MED13L	Body		0.000125	4.13	4.05e-05
cg09043214	12	6442873	TNFRSF1A	Body	S_Shelf	0.000433	4.12	4.15e-05
cg22862003	21	42797588	MX1;MX1	TSS1500;5UTR	N_Shore	-0.000807	-4.12	4.18e-05
cg00598235	4	17580680	LAP3	Body	S_Shore	-0.000301	-4.11	4.31e-05
cg09582219	19	16643451	CHERP	Body	Island	-0.000174	-4.11	4.35e-05
cg16609941	3	139108945	COPB2;COPB2	TSS1500;TSS1500	Island	7.91e-05	4.11	4.35e-05
cg24202119	5	35938692	CAPSL;CAPSL;CAPSL	1stExon;5UTR;5UTR		0.000507	4.11	4.39e-05
cg05660106	1	15850417	CASP9;CASP9	Body;Body	N_Shore	0.000555	4.1	4.5e-05
cg25228280	19	22321700			S_Shore	-0.000275	-4.1	4.57e-05
cg01396774	2	218299024	DIRC3	Body		0.000254	4.09	4.67e-05
cg11425754	1	38477921	UTP11L	TSS1500	N_Shore	0.000293	4.09	4.77e-05
cg03193328	7	65746852	TPST1	Body		0.000357	4.09	4.83e-05
cg01309328	6	32811253	PSMB8;PSMB8	Body;Body	N_Shore	-0.000354	-4.08	4.87e-05
cg22978326	3	171761287	FNDC3B;FNDC3B	5UTR;5UTR	S_Shelf	-0.00022	-4.07	5.24e-05
cg05051606	16	22103855	VWA3A	TSS200		-0.000274	-4.06	5.32e-05
cg27338353	22	46471129			S_Shelf	0.000391	4.06	5.33e-05
cg13090220	12	130338646	TMEM132D	Body	N_Shore	-0.000336	-4.06	5.39e-05
cg25050332	11	316088			Island	-0.000354	-4.06	5.45e-05
cg08127422	16	81357985	GAN	Body		-0.000149	-4.06	5.46e-05
cg03753191	13	43566902	EPSTI1;EPSTI1	TSS1500;TSS1500	S_Shore	-0.000244	-4.05	5.5e-05
cg05626226	4	106515450	FLJ20184	Body		0.000456	4.05	5.63e-05
cg12159464	8	19295809	CSGALNACT1;CSGALNACT1;CSGALNACT1	Body;Body;Body		-0.000263	-4.05	5.65e-05
cg10119082	7	98990626	ARPC1B	Body	Island	-0.000477	-4.04	5.8e-05
cg11594260	12	131572502	GPR133	Body	Island	-0.00027	-4.04	5.84e-05
cg10717869	1	205780912	SLC41A1	5UTR	N_Shore	0.000208	4.04	5.89e-05
cg01301660	5	110886711				-0.000346	-4.03	6.11e-05
cg17560136	8	21915510	EPB49;EPB49;EPB49;EPB49;EPB49;EPB49	5UTR;TSS1500;5UTR;5UTR;TSS1500;5UTR	S_Shore	0.000347	4.01	6.69e-05
cg00174992	2	169659121	NOSTRIN;NOSTRIN;NOSTRIN;NOSTRIN;NOSTRIN;NOSTRIN;NOSTRIN	5UTR;5UTR;1stExon;5UTR;5UTR;1stExon;1stExon		0.000304	4	6.87e-05
cg05520409	16	1030619	SOX8	TSS1500	Island	-0.000322	-4	6.92e-05
cg24079672	17	73739840	ITGB4;ITGB4;ITGB4	Body;Body;Body	S_Shore	3.56e-05	4	7.01e-05
cg10375409	1	167421706	CD247;CD247	Body;Body	N_Shelf	0.000243	3.99	7.13e-05
cg03036214	15	63640658	CA12;CA12	Body;Body		0.000351	3.99	7.16e-05
cg01109464	15	60292819			S_Shore	0.000224	3.99	7.24e-05
cg21531873	12	110778616	ATP2A2;ATP2A2;ATP2A2	Body;Body;Body		9.59e-05	3.99	7.25e-05
cg25492569	3	46608025	LRRC2;LRRC2	5UTR;TSS200	S_Shore	0.000287	3.98	7.37e-05
cg12736206	1	203787773	ZC3H11A	Body		0.00022	3.98	7.54e-05
cg14195117	9	114936583	SUSD1	Body	N_Shore	-0.000282	-3.97	7.69e-05
cg08297686	14	68943486	RAD51L1;RAD51L1;RAD51L1	Body;Body;Body		0.000307	3.97	7.71e-05
cg21396956	18	56340167	MALT1;MALT1	Body;Body	S_Shore	-0.000432	-3.97	7.83e-05
cg19045731	2	239037533	ESPNL	Body	Island	0.00054	3.97	7.94e-05
cg26825614	11	112097280	PTS	Body	Island	-9.66e-05	-3.97	7.98e-05
cg17418784	1	4004409				-0.000232	-3.96	8.14e-05
cg22563815	15	78856949	CHRNA5	TSS1500	N_Shore	-0.000411	-3.95	8.41e-05
cg16727906	2	128473997	WDR33	Body	S_Shelf	0.000285	3.95	8.42e-05
cg01243312	2	136422981	MIR128-1;R3HDM1	Body;Body		0.000444	3.95	8.46e-05
cg02523679	12	372790	SLC6A13	TSS1500		-0.000328	-3.95	8.61e-05
cg23752651	12	6442966	TNFRSF1A	Body		0.000325	3.95	8.65e-05
cg07138646	1	17225231			S_Shelf	-0.00043	-3.94	8.67e-05
cg01674130	4	153896257	FHDC1	Body	N_Shore	-0.000233	-3.94	8.86e-05
cg08973382	2	74728623	LOC151534;LBX2	TSS1500;Body	N_Shore	0.000202	3.94	8.94e-05
cg12691994	1	206748850	RASSF5;RASSF5;RASSF5	Body;Body;Body		5.47e-05	3.94	8.95e-05
cg14120703	9	139416102	NOTCH1	Body	N_Shore	0.000205	3.94	8.95e-05
cg07970040	1	9789165	CLSTN1;PIK3CD;CLSTN1	3UTR;3UTR;3UTR	N_Shore	0.000237	3.93	9.19e-05
cg09669754	17	78166148	CARD14;CARD14	Body;Body	S_Shore	-0.000403	-3.92	9.54e-05
cg20146909	1	90289611	LRRC8D;LRRC8D	5UTR;5UTR	S_Shelf	0.0003	3.92	9.55e-05
cg14590644	9	127528498	NR6A1;NR6A1	Body;Body	N_Shelf	-0.000345	-3.92	9.67e-05
cg03766264	12	27396229	STK38L	TSS1500	N_Shore	0.000416	3.92	9.71e-05
cg07519485	6	33762594	MLN;MLN	3UTR;3UTR		-0.000323	-3.92	9.76e-05
cg21541341	1	117542916	CD101	TSS1500		-0.000175	-3.91	9.92e-05
cg09312564	14	21093138			Island	-6.45e-05	-3.91	9.93e-05
cg08080174	16	72992580	ZFHX3;ZFHX3	Body;5UTR	N_Shore	0.000299	3.91	9.97e-05
cg09251764	17	6659070	XAF1;XAF1	TSS200;TSS200		-0.000216	-3.91	0.000101
cg22500280	7	2007588	MAD1L1;MAD1L1;MAD1L1	Body;Body;Body	N_Shore	-0.000123	-3.91	0.000101
cg23606751	14	62228873	SNAPC1	TSS1500	N_Shore	9.67e-05	3.9	0.000102
cg25800166	12	113375896	OAS3	TSS1500	N_Shore	-0.000381	-3.91	0.000102
cg18255550	17	35246954				-0.000212	-3.91	0.000102
cg27331665	11	316456			Island	-0.000672	-3.9	0.000104
cg18815018	14	22315066				-0.000195	-3.89	0.000106
cg01588250	8	54427263				-0.000171	-3.89	0.000107
cg09026253	11	313267	IFITM1	TSS1500	S_Shore	-0.000381	-3.89	0.000107
cg19909127	13	114075034				-0.000134	-3.89	0.000108
cg05844895	16	88969569	CBFA2T3;CBFA2T3	5UTR;Body	N_Shore	0.000228	3.89	0.000109
cg12126344	1	12207564				-0.000207	-3.89	0.000109
cg17418085	1	31229122	LAPTM5	Body		0.000149	3.89	0.00011
cg07888040	15	51669526	GLDN	Body		7e-05	3.89	0.00011
cg22163966	2	164766116				8.99e-05	3.88	0.000111
cg12174329	8	103646430				-0.000107	-3.88	0.000111
cg14376625	12	111736686	CUX2	Body		0.000151	3.88	0.000112
cg21198638	19	46525566	PGLYRP1	Body	N_Shore	0.000481	3.88	0.000112
cg18311416	1	151732277	MRPL9	3UTR	N_Shelf	0.000174	3.88	0.000113
cg15611151	12	54412269	HOXC4;HOXC5;HOXC6	5UTR;Body;5UTR	N_Shore	0.000424	3.88	0.000114
cg21064579	19	49206444	FUT2;FUT2	Body;Body	Island	-0.000278	-3.87	0.000117
cg09437460	10	119042696	PDZD8	3UTR		-0.000386	-3.87	0.000118
cg09796786	12	65712740	MSRB3;MSRB3	Body;Body		-0.000374	-3.87	0.000118
cg24673742	1	37501164	GRIK3	TSS1500	S_Shore	0.000469	3.86	0.00012
cg02215171	4	89379156	HERC5	Body	S_Shore	-0.000442	-3.86	0.000123
cg00556515	12	6442607	TNFRSF1A	Body	S_Shelf	0.0003	3.86	0.000124
cg08286551	19	1168841	SBNO2	5UTR	Island	-0.000143	-3.86	0.000124
cg14581165	7	129072830	FAM40B;FAM40B	TSS1500;TSS1500	N_Shore	-0.000249	-3.86	0.000124
cg08942499	1	2219932	SKI	Body	N_Shelf	0.000293	3.86	0.000124
cg03335624	5	73934942	ENC1	5UTR	N_Shore	0.000344	3.85	0.000126
cg09845914	5	63252793			N_Shelf	-0.000325	-3.85	0.000127
cg05552874	10	91153143	IFIT1	Body		-0.000665	-3.85	0.000128
cg18509719	11	1469746	BRSK2	Body	N_Shore	-0.000195	-3.85	0.000128
cg00779206	12	2914519	FKBP4	3UTR		-0.000209	-3.85	0.000128
cg02316713	21	43619559	ABCG1;ABCG1	TSS1500;TSS1500		-0.00044	-3.85	0.000128
cg13181164	15	37388828	MEIS2;MEIS2;MEIS2;MEIS2;MEIS2;MEIS2;MEIS2	Body;Body;Body;Body;Body;Body;Body	N_Shore	0.000441	3.85	0.000129
cg09363892	1	954619	AGRN	TSS1500	N_Shore	0.00024	3.84	0.00013
cg10717082	2	28978297	PPP1CB;PPP1CB	Body;Body	S_Shelf	0.000457	3.84	0.000132
cg12980549	7	158084782	PTPRN2;PTPRN2;PTPRN2	Body;Body;Body		-0.000461	-3.83	0.000135
cg09301734	10	17495810	ST8SIA6	Body	Island	0.0001	3.83	0.000136
cg05983883	8	101162533	POLR2K	TSS1500		0.000232	3.83	0.000136
cg05269013	20	56728520	C20orf85	Body	S_Shelf	-0.000466	-3.83	0.000136
cg14103123	9	136004821	RALGDS	Body		0.000265	3.83	0.000138
cg24610349	7	98696198	SMURF1;SMURF1	Body;Body		0.00026	3.82	0.000142
cg18550381	7	97844391			S_Shelf	0.00015	3.82	0.000142
cg23376446	14	100752258			Island	8.65e-05	3.82	0.000142
cg02257517	9	136340262	SLC2A6;SLC2A6	Body;Body	Island	-0.000266	-3.82	0.000142
cg12212103	17	48231729			S_Shelf	0.000216	3.82	0.000142
cg15867711	2	218014162				0.000152	3.82	0.000143
cg23690737	2	11798305	NTSR2	3UTR	S_Shore	-0.000213	-3.82	0.000144
cg05353884	6	26226203			S_Shore	-0.000207	-3.82	0.000144
cg06929843	16	84154549			S_Shelf	-0.00025	-3.81	0.000147
cg01242903	12	89744877	DUSP6;DUSP6	Body;Body	N_Shore	7.84e-05	3.81	0.000149
cg14209730	2	64632636				0.000405	3.8	0.000153
cg17123029	17	43025585	KIF18B	TSS1500	S_Shore	0.000331	3.8	0.000154
cg19370689	7	102558323	LRRC17;FBXL13;LRRC17;FBXL13	5UTR;Body;5UTR;Body		-0.000289	-3.8	0.000154
cg20052079	6	15504923	JARID2	Body		0.000398	3.8	0.000154
cg12461141	11	5710654	TRIM22	TSS1500		-0.000381	-3.8	0.000157
cg24304309	1	154577895	ADAR;ADAR;ADAR;ADAR	5UTR;Body;Body;Body	N_Shelf	-0.000317	-3.8	0.000158
cg07631828	20	57582581	CTSZ	TSS1500	Island	0.000221	3.8	0.000158
cg14171514	11	62308492	AHNAK;AHNAK	5UTR;5UTR		0.000477	3.79	0.00016
cg17656396	19	16222692	RAB8A;RAB8A	5UTR;1stExon	Island	6.53e-05	3.79	0.000161
cg25711003	3	111522050	PHLDB2;PLCXD2	5UTR;Body		0.000641	3.79	0.000161
cg26298533	4	106633699	GSTCD;GSTCD	5UTR;5UTR	S_Shelf	-0.000135	-3.79	0.000162
cg16572224	5	171788937	SH3PXD2B	Body		-0.000372	-3.79	0.000162
cg09108073	16	65077778	CDH11	5UTR		-0.000218	-3.79	0.000162
cg00236832	17	38465489	RARA;RARA	5UTR;1stExon		0.000146	3.79	0.000163
cg06893491	19	14675165	TECR	Body	N_Shore	0.000435	3.78	0.000165
cg26917899	16	15239600				-0.000332	-3.78	0.000167
cg20689742	8	121132054			N_Shelf	-0.000417	-3.78	0.000167
cg01828111	16	15802082	MYH11;NDE1;NDE1;MYH11;MYH11;MYH11	Body;Body;Body;Body;3UTR;3UTR		-0.000562	-3.78	0.000167
cg17267239	1	173640200	ANKRD45	TSS1500	S_Shore	-0.000253	-3.78	0.000169
cg06237220	11	60482517	MS4A8B	Body		-0.000203	-3.78	0.000169
cg01154505	2	112940409	FBLN7;FBLN7	Body;Body	S_Shore	0.000235	3.78	0.000169
cg15279800	3	127792691			N_Shore	-0.000217	-3.78	0.00017
cg23352030	20	62198469	PRIC285;PRIC285	Body;1stExon	Island	0.000512	3.77	0.000172
cg13402847	8	22844827	RHOBTB2	TSS200		-0.000184	-3.77	0.000173
cg24215978	4	16900211	LDB2;LDB2;LDB2;LDB2	1stExon;1stExon;5UTR;5UTR		0.000267	3.77	0.000175
cg01380747	3	127973356	EEFSEC	Body		-0.000146	-3.77	0.000175
cg25824978	17	33289944	ZNF830;CCT6B;ZNF830	1stExon;TSS1500;3UTR	S_Shore	-0.000523	-3.77	0.000177
cg07428907	17	78165917	CARD14;CARD14	Body;Body	S_Shore	-0.000455	-3.76	0.000178
cg05756492	1	206729685	RASSF5;RASSF5;RASSF5	Body;TSS1500;Body	N_Shore	0.000228	3.77	0.000178
cg13501185	1	40233737	BMP8B	Body	N_Shelf	-0.000207	-3.76	0.000181
cg08890837	16	2581618	CEMP1	TSS200	N_Shore	0.000183	3.76	0.000183
cg10889556	12	52771678	KRT84	3UTR		-0.000248	-3.76	0.000183
cg20722788	6	155335785				0.000425	3.76	0.000184
cg26102819	3	124756559	HEG1	Body		0.00024	3.76	0.000186
cg04982054	14	78263028			N_Shelf	0.000233	3.75	0.00019
cg18627355	12	133178028			Island	0.000203	3.75	0.00019
cg27056681	7	22130093				-0.000142	-3.75	0.00019
cg04816311	7	1066650	C7orf50;C7orf50;C7orf50	Body;Body;Body	N_Shore	-0.000475	-3.75	0.000191
cg14278148	9	114663626	UGCG	Body	S_Shelf	-0.000335	-3.75	0.000192
cg01576275	22	43409880			N_Shore	0.000223	3.75	0.000192
cg10409341	15	82334984	MEX3B	3UTR	N_Shore	-0.000445	-3.75	0.000192
cg14190740	2	113033328	ZC3H6;ZC3H6	5UTR;1stExon	Island	9.51e-05	3.74	0.000196
cg23440058	3	124103696	KALRN;KALRN	Body;Body		0.000168	3.74	0.000196
cg17825130	4	82283507				0.000308	3.74	0.000197
cg19752722	17	37844579	ERBB2;PGAP3	5UTR;TSS1500	S_Shore	-6.24e-05	-3.74	0.000198
cg12441066	17	55456535	MSI2;MSI2	Body;Body		0.000179	3.74	0.000199
cg22251124	3	140950598	ACPL2;ACPL2	TSS200;TSS200	Island	7.48e-05	3.74	0.0002
cg01355876	5	131281439			Island	0.000185	3.74	0.0002
cg17970341	11	68139725	LRP5	Body		0.000272	3.74	0.0002
cg06521827	1	16346434	HSPB7	TSS1500		-0.000348	-3.73	0.000201
cg26878209	10	112375475				0.000308	3.73	0.000201
cg24087515	3	122284215	PARP9;PARP9;PARP9;PARP9;PARP9;DTX3L;PARP9	TSS1500;TSS1500;TSS1500;TSS1500;TSS1500;Body;TSS1500	S_Shore	-0.00029	-3.73	0.000202
cg01191566	11	64780710	ARL2	TSS1500	N_Shore	-0.000327	-3.73	0.000202
cg05551889	7	151137192	CRYGN	TSS200	Island	-0.000138	-3.73	0.000205
cg27453365	11	108092316	ATM;NPAT	TSS1500;Body	N_Shore	0.000155	3.73	0.000206
cg21078654	15	52130305	TMOD3	5UTR		0.000355	3.73	0.000207
cg11453712	9	139741803	PHPT1;PHPT1	TSS1500;TSS1500	Island	-0.00021	-3.72	0.000209
cg07301537	10	99093461	FRAT2;FRAT2	3UTR;1stExon	Island	-3.1e-05	-3.72	0.000211
cg26058820	10	124580362			S_Shore	-0.000143	-3.72	0.000211
cg25149155	14	23775777	BCL2L2	TSS1500	S_Shelf	0.000156	3.72	0.000212
cg15454563	1	90371370	LRRC8D;LRRC8D	5UTR;5UTR		-0.000193	-3.72	0.000215
cg01607258	19	13865805	CCDC130	Body	N_Shelf	0.000165	3.72	0.000215
cg25518868	5	140984057	DIAPH1;DIAPH1	Body;Body		0.000181	3.72	0.000215
cg04255879	2	242480918			Island	-0.000356	-3.72	0.000216
cg03174963	16	69346037	VPS4A	Body	S_Shore	0.000138	3.71	0.000219
cg10924857	17	20013829	CYTSB;CYTSB	Body;Body		2.97e-05	3.71	0.00022
cg17695841	11	45825485	SLC35C1;SLC35C1;SLC35C1	TSS200;TSS1500;TSS200	N_Shore	-0.000251	-3.71	0.000222
cg02907425	19	4688820	DPP9	Body	Island	-0.000215	-3.71	0.000225
cg21505886	4	1724428	TMEM129;TACC3;TMEM129	TSS1500;5UTR;TSS1500	S_Shore	0.00018	3.7	0.000226
cg06102242	16	84336383	WFDC1	Body		0.000209	3.7	0.000227
cg08703151	4	6299846	WFS1;WFS1	Body;Body	N_Shelf	-0.000249	-3.7	0.000228
ch.5.96698337R	5	96672581				0.000192	3.7	0.000228
cg19160322	2	26490811	HADHB	Body		0.00013	3.7	0.000228
cg00530720	11	46368045	DGKZ;DGKZ;DGKZ	Body;TSS1500;Body	N_Shore	0.000276	3.7	0.000228
cg13751386	9	97856033				-9.58e-05	-3.7	0.000229
cg10316764	16	29984665	TAOK2;TAOK2	TSS1500;TSS1500	Island	0.000421	3.7	0.00023
cg20119283	19	47629955			N_Shelf	-0.000342	-3.7	0.00023
cg18601466	10	132582190			N_Shore	-0.000224	-3.7	0.00023
cg04521626	17	4714200	PLD2	Body	S_Shelf	0.000192	3.7	0.000233
cg00064296	8	88712003				0.000284	3.7	0.000233
cg21071896	15	83377929	AP3B2	Body	N_Shore	-0.000177	-3.7	0.000234
cg04511702	17	46036408	PRR15L	TSS1500		-0.000161	-3.7	0.000234
cg26612409	5	160335	PLEKHG4B	Body		0.00019	3.69	0.000238
cg19232929	12	52299524			N_Shore	-0.000228	-3.69	0.000239
cg16324306	14	93786330	BTBD7;BTBD7	5UTR;5UTR		0.000268	3.69	0.000239
cg22016995	11	614787	IRF7;IRF7;IRF7	Body;Body;Body	Island	-0.000456	-3.69	0.000239
cg01005180	7	151384763	PRKAG2;PRKAG2	Body;Body		0.000246	3.69	0.000239
cg21271026	5	508185	SLC9A3	Body	Island	-0.000304	-3.69	0.00024
cg18413237	7	41742795	LOC285954;INHBA;LOC285954	Body;TSS200;Body	N_Shelf	-0.00034	-3.69	0.00024
cg16502826	1	970237	AGRN	Body	Island	0.000276	3.69	0.000241
cg25848557	1	108507766	VAV3	TSS1500	Island	3.58e-05	3.69	0.000242
cg19554565	14	31028155	G2E3	TSS200	Island	5.65e-05	3.69	0.000242
cg27546126	3	51753637			S_Shelf	-0.000156	-3.68	0.000244
cg05376738	1	212923780	NSL1;NSL1	Body;Body		0.000267	3.68	0.000246
cg11646762	5	68180149				0.000269	3.68	0.000246
cg12051116	2	122238129	CLASP1;CLASP1;CLASP1	Body;Body;Body		-0.000107	-3.68	0.000246
cg00054352	13	114891672	RASA3	Body		0.000231	3.68	0.000247
cg13963735	8	106810858	ZFPM2	Body		-0.000114	-3.68	0.000249
cg15770046	19	35764710	USF2;USF2	Body;Body	S_Shelf	0.000189	3.68	0.000251
cg04116217	7	55223664	EGFR;EGFR;EGFR;EGFR	Body;Body;Body;Body		-0.000253	-3.67	0.000255
cg11811131	15	42376765	PLA2G4D	Body		0.000123	3.67	0.000255
cg09636313	16	89070025			N_Shore	-0.000489	-3.67	0.000255
cg22487209	8	27950625	ELP3;ELP3	1stExon;5UTR	Island	7.5e-05	3.67	0.000256
cg08307434	11	391037			N_Shelf	0.000204	3.67	0.000258
cg14218861	10	119443973				-0.000409	-3.67	0.000259
cg04516112	3	124303404	KALRN;KALRN	TSS200;Body	N_Shore	0.000263	3.67	0.000259
cg07816786	19	37063800	ZNF529;ZNF529;ZNF529	5UTR;5UTR;5UTR	N_Shore	9.17e-05	3.67	0.00026
cg08161325	16	88122741				0.000238	3.67	0.000262
cg23873654	17	26733358	SLC46A1	TSS200	Island	-5.45e-05	-3.67	0.000262
cg10044470	14	104866284				-0.000281	-3.67	0.000263
cg13123009	6	31681882	LY6G6E;LY6G6D;LY6G6E	TSS200;TSS1500;TSS200		0.000228	3.67	0.000263
cg19094366	5	63942107				-0.000325	-3.66	0.000265
cg08990543	4	57306194	PAICS;PAICS;PAICS	Body;Body;Body	S_Shelf	-0.000291	-3.66	0.000268
cg10274022	19	40871697	PLD3;PLD3	5UTR;5UTR	Island	-0.00035	-3.66	0.000268
cg12047941	11	315908			Island	-0.000375	-3.66	0.000268
cg21878995	5	849140	ZDHHC11	Body	S_Shore	-0.00017	-3.65	0.000275
cg08712669	1	151585705	SNX27	Body	S_Shore	-0.000211	-3.65	0.000276
cg25391681	5	128930873	ADAMTS19	Body		-0.000374	-3.65	0.000276
cg13164814	14	103468473	CDC42BPB	Body		0.000215	3.65	0.000277
cg25766271	4	6564640			N_Shore	0.000335	3.65	0.000278
cg00688297	8	145752292	LRRC24;MGC70857	5UTR;3UTR	Island	-0.000445	-3.65	0.00028
cg07837556	4	118006750	TRAM1L1	TSS200	Island	0.000341	3.65	0.00028
cg23411036	13	115085339	ZNF828;ZNF828;ZNF828	5UTR;5UTR;5UTR		-0.000166	-3.65	0.00028
cg07856155	3	161277848				0.000522	3.65	0.000281
cg16190265	7	650249	PRKAR1B;PRKAR1B;PRKAR1B;PRKAR1B;PRKAR1B;PRKAR1B	Body;Body;Body;Body;Body;Body		0.000495	3.64	0.000287
cg02873991	12	25151263	C12orf77	TSS1500		0.000423	3.64	0.000287
cg07073999	17	14214081	HS3ST3B1	Body	S_Shore	-0.000172	-3.64	0.000289
cg26755793	18	24220540	KCTD1	TSS1500		0.000325	3.64	0.00029
cg24734069	14	96509923	C14orf132	Body	S_Shelf	-0.000212	-3.64	0.000292
cg20495247	12	109536079	UNG;UNG;UNG	1stExon;5UTR;Body	Island	8.3e-05	3.64	0.000292
cg08200404	15	62359539	C2CD4A	5UTR	N_Shore	-0.000376	-3.64	0.000293
cg23265096	20	57582594	CTSZ	TSS1500	Island	0.000179	3.63	0.000295
cg14611683	1	45452580	EIF2B3;EIF2B3	TSS1500;TSS1500	S_Shore	-0.000409	-3.63	0.000296
cg21725954	6	146348890	GRM1;GRM1;GRM1;GRM1	5UTR;1stExon;5UTR;1stExon	N_Shore	0.000515	3.63	0.000296
cg08062273	3	45641120	LIMD1	Body		0.000175	3.63	0.000296
cg24524013	17	9929719	GAS7;GAS7;GAS7	Body;Body;TSS200		0.000295	3.63	0.000297
cg21033861	14	32030205	NUBPL	TSS1500		0.000702	3.63	0.000298
cg17479840	17	9863061	GAS7;GAS7;GAS7;GAS7	Body;Body;Body;TSS1500		0.00023	3.63	0.000299
cg26332630	14	104378651	C14orf2;C14orf2	3UTR;3UTR		-0.000272	-3.63	0.000299
cg23477257	7	77469577	PHTF2;PHTF2;PHTF2;PHTF2;PHTF2	Body;Body;1stExon;1stExon;1stExon		-0.000337	-3.63	0.000304
cg14651616	11	64563992	MAP4K2	Body		-0.000189	-3.63	0.000304
cg22165171	7	139763574	PARP12	TSS200	S_Shore	-0.000146	-3.63	0.000305
cg08998192	6	32805570	TAP2;TAP2	Body;Body	N_Shore	-0.000269	-3.63	0.000306
cg14146740	6	50818424			Island	-0.000236	-3.62	0.000308
cg06561883	12	5603901	NTF3;NTF3	1stExon;Body	Island	-0.000123	-3.62	0.000309
cg16675525	10	112158529				-0.000211	-3.62	0.00031
cg05432003	11	312518	IFITM1	TSS1500	S_Shore	-0.000446	-3.62	0.000311
cg23044186	5	141228416			N_Shore	-0.000172	-3.62	0.000311
cg15845821	19	16830613	NWD1	TSS200		0.000398	3.62	0.000311
cg13054321	4	6123352	JAKMIP1;JAKMIP1	5UTR;5UTR		-0.000267	-3.62	0.000312
cg00716470	2	176952319			N_Shore	-0.000219	-3.62	0.000315
cg06470626	16	22364961	CDR2	Body		0.000112	3.62	0.000315
cg06419476	19	42636978	POU2F2	TSS1500	N_Shore	7.23e-05	3.62	0.000315
cg09481056	16	2339260	ABCA3	Body	Island	0.00023	3.62	0.000317
cg18653350	13	24007836	SACS;SACS	5UTR;1stExon		0.000193	3.62	0.000317
cg04388548	13	114905640				0.000278	3.62	0.000317
cg21549285	21	42799141	MX1;MX1	5UTR;5UTR	S_Shore	-0.00109	-3.62	0.000318
cg23470914	18	74800080	MBP;MBP	Body;Body	S_Shore	0.000193	3.61	0.000321
cg18857467	1	32787489	HDAC1	Body		0.000426	3.61	0.000321
cg19656282	2	74742786	TLX2	Body	Island	-0.000273	-3.61	0.000321
cg13899132	7	124289177				-0.000122	-3.61	0.000323
cg17023648	1	23810750	ASAP3;ASAP3	TSS200;TSS200	S_Shore	-5.64e-05	-3.61	0.000325
cg05713954	16	49518536				-0.000724	-3.61	0.000325
cg25947489	8	95246814				0.00018	3.61	0.000328
cg03752425	16	72840504	ZFHX3;ZFHX3	Body;Body		-0.000154	-3.61	0.000329
cg09231171	16	49518414				-0.000821	-3.6	0.000332
cg04452713	6	56707687	DST;DST;DST;DST	Body;Body;Body;Body	N_Shore	0.000211	3.6	0.000332
cg14724265	4	76823661	PPEF2;PPEF2	1stExon;5UTR		0.000346	3.6	0.000332
cg09837361	1	28996131	GMEB1;GMEB1	5UTR;5UTR		6.28e-05	3.6	0.000334
cg03731458	10	11246763	CUGBP2;CUGBP2;CUGBP2;CUGBP2	Body;Body;Body;Body		0.000191	3.6	0.000335
cg13312533	18	24035596	KCTD1;KCTD1;KCTD1	3UTR;3UTR;3UTR		-0.000267	-3.6	0.000339
cg10257263	22	36462525			S_Shore	-0.000407	-3.6	0.000339
cg07559319	1	2282854	LOC100129534;MORN1	Body;Body		-0.000176	-3.6	0.00034
cg05226685	8	30010237			N_Shelf	-0.000592	-3.6	0.000341
cg12024968	14	54909835			S_Shore	-0.000136	-3.6	0.000342
cg15249341	12	68405565				-0.000177	-3.6	0.000343
cg23413475	10	95750037			N_Shelf	0.000359	3.59	0.000344
cg13426351	9	132956279	FREQ	Body		-0.000161	-3.59	0.000346
cg15451250	4	6955660	TBC1D14;TBC1D14	Body;Body		0.000226	3.59	0.000348
cg25505106	15	48936208	FBN1	Body	N_Shore	-0.000151	-3.59	0.000348
cg16302816	11	16834800	PLEKHA7	Body		0.000197	3.59	0.000353
cg22660609	4	132984188				-0.000115	-3.59	0.000353
cg04268432	16	84346925	WFDC1	Body	Island	0.000435	3.59	0.000355
cg14926103	2	1517047	TPO;TPO;TPO;TPO	Body;Body;Body;Body	S_Shore	-0.00015	-3.59	0.000356
cg00691081	16	6379449	A2BP1;A2BP1	5UTR;5UTR		-0.00016	-3.59	0.000356
cg21292473	1	181683239	CACNA1E	Body		0.000189	3.59	0.000357
cg13963210	9	100510201				-0.000264	-3.58	0.000361
cg17552116	3	126721513	PLXNA1	Body		0.000334	3.58	0.000364
cg14046334	5	180256930	LOC729678	TSS200	N_Shore	-0.000278	-3.58	0.000366
cg25296374	6	154691940				0.000339	3.58	0.000366
cg18454774	10	3378983				-0.000145	-3.58	0.000367
cg02272489	17	74884513	MGAT5B;MGAT5B	Body;Body		-0.000184	-3.58	0.000367
cg09527886	7	2872954	GNA12	Body		0.000276	3.58	0.000369
cg05017639	16	13330599	SHISA9	3UTR		0.000259	3.57	0.000372
cg16184827	2	98961824	CNGA3;CNGA3	TSS1500;TSS1500	N_Shore	-0.000457	-3.57	0.000372
cg22674064	19	49472636	GYS1;GYS1;GYS1	Body;Body;Body	Island	0.000112	3.57	0.000375
cg10322361	3	155314068	PLCH1;PLCH1;PLCH1	Body;Body;Body		-0.000292	-3.57	0.000376
cg22532774	2	239037049	ESPNL	Body	N_Shore	0.000562	3.57	0.000376
cg15829619	15	42782927			N_Shore	-5.65e-05	-3.57	0.00038
cg23929317	1	201123992	TMEM9	TSS1500	S_Shore	0.000251	3.57	0.000381
cg14826792	8	63998649	TTPA	TSS200	Island	0.000117	3.57	0.000383
cg19420102	19	458895	SHC2	Body	Island	-0.000184	-3.57	0.000384
cg06195280	17	6658706	XAF1;XAF1	TSS1500;TSS1500		-0.000132	-3.57	0.000384
cg03234557	4	99404186	TSPAN5	Body		0.000186	3.57	0.000384
cg07973095	16	451040	DECR2	TSS1500	Island	-0.00116	-3.56	0.000385
cg17994840	10	134572417	INPP5A	Body		-0.000113	-3.56	0.000388
cg13587725	11	63320399	HRASLS2	3UTR		0.000175	3.56	0.000389
cg15046123	6	15421581	JARID2	Body		0.00031	3.56	0.00039
cg09449324	10	102293355			S_Shelf	-0.000387	-3.56	0.000395
cg14944578	19	18264074	PIK3R2;PIK3R2	1stExon;5UTR	Island	2.25e-05	3.56	0.000395
cg16189953	18	76674571			Island	-0.000668	-3.56	0.000395
cg00040466	6	168918597	SMOC2;SMOC2	Body;Body	Island	0.00052	3.56	0.000396
cg11952344	17	80398854	HEXDC	Body	S_Shore	-0.000231	-3.56	0.000397
cg02064413	4	89233439				0.000126	3.56	0.000398
cg07581460	15	56757517	MNS1	TSS200	S_Shore	6.52e-05	3.55	0.000401
cg08099136	6	32811251	PSMB8;PSMB8	Body;Body	N_Shore	-0.000339	-3.55	0.000401
cg00026731	18	55254092	FECH;FECH	TSS200;TSS200	Island	-7.52e-05	-3.55	0.000401
cg07839457	16	57023022	NLRC5	TSS1500	N_Shore	-0.000708	-3.55	0.000402
cg23490396	2	169326407	LASS6	Body		-0.000203	-3.55	0.000404
cg04163967	21	39870627	ERG;ERG;ERG;ERG	Body;Body;TSS200;TSS200		0.000152	3.55	0.000408
cg11839020	1	90309998	LRRC8D;LRRC8D	5UTR;5UTR	S_Shore	0.000232	3.55	0.000413
cg09847368	1	230250326	GALNT2	Body		8.74e-05	3.55	0.000413
cg02121447	20	44461113	SNX21;SNX21;SNX21;SNX21	TSS1500;TSS1500;TSS1500;TSS1500	N_Shore	-0.000247	-3.54	0.000416
cg02685990	4	159093885	FAM198B;FAM198B;FAM198B	TSS200;5UTR;5UTR		0.000138	3.54	0.000417
cg26431595	15	40886429	CASC5;CASC5	TSS200;TSS200	Island	4.01e-05	3.54	0.000417
cg13096128	4	1312476	MAEA;MAEA	Body;Body	S_Shelf	-0.000126	-3.54	0.000417
cg09241929	20	57465560	GNAS;GNAS;GNAS;GNAS;GNAS;GNAS;GNAS;GNAS	3UTR;TSS1500;TSS1500;Body;TSS1500;3UTR;TSS1500;Body	Island	7.71e-05	3.54	0.000418
cg06981309	3	146260954	PLSCR1	5UTR	N_Shore	-0.000572	-3.54	0.000421
cg00821310	1	6420733	ACOT7;ACOT7;ACOT7;ACOT7	Body;5UTR;1stExon;Body		-0.000262	-3.54	0.000423
cg08393788	2	53357721				-0.000272	-3.54	0.000427
cg22348356	13	114891224	RASA3	Body		0.00022	3.54	0.000428
cg05193282	11	18210919			Island	-0.000177	-3.54	0.000429
cg05871756	5	173216171				0.000607	3.54	0.00043
cg21844005	7	31096717	ADCYAP1R1	5UTR	S_Shelf	-0.000342	-3.53	0.000431
cg26353859	12	60081776	SLC16A7	TSS1500		-0.000354	-3.53	0.000433
cg08416522	21	30451568	C21orf7	TSS1500		9.29e-05	3.53	0.000436
cg26506680	5	56820679				0.00027	3.53	0.000436
cg13458661	4	187666798				-0.000261	-3.53	0.000437
cg07820189	1	183149515				0.000452	3.53	0.000438
cg01612140	6	78166436				-0.000339	-3.53	0.000438
cg22374415	2	188210673	CALCRL	3UTR		-0.000382	-3.53	0.000439
cg19800591	15	44581430	CASC4;CASC4	1stExon;1stExon	Island	0.000167	3.53	0.00044
cg25020550	8	134028958	TG	Body		0.000299	3.53	0.000441
cg06947286	5	131596602	PDLIM4;PDLIM4	Body;Body	S_Shelf	0.000257	3.53	0.000445
cg26671848	16	73236532				-0.000182	-3.53	0.000445
cg11838152	13	102359110	ITGBL1	Body		0.000133	3.53	0.000446
cg00833448	2	217236872	43528	TSS200	Island	-7.2e-05	-3.52	0.000449
cg13123585	12	130338412	TMEM132D	Body	N_Shore	0.000209	3.52	0.000453
cg12862231	5	149466091	CSF1R	5UTR		-0.000144	-3.52	0.000454
cg14690181	5	115387984				-0.000811	-3.52	0.000454
cg09583464	6	30610781	C6orf134	Body	N_Shelf	8.68e-05	3.52	0.000457
cg05323731	7	100806792	VGF	Body	Island	7.02e-05	3.52	0.000457
cg14577155	7	67380832				0.000206	3.52	0.000459
cg14125530	12	70329240				-0.000172	-3.52	0.000459
cg04582010	11	313120	IFITM1	TSS1500	S_Shore	-0.000543	-3.52	0.00046
cg11199011	15	22955557	CYFIP1;CYFIP1	Body;TSS200		-0.000188	-3.52	0.00046
cg27093403	12	25083077	BCAT1	Body		0.000168	3.52	0.00046
cg20655792	19	14516815	CD97;CD97;CD97	Body;Body;Body	Island	-0.000337	-3.52	0.000464
cg08164326	19	863244	CFD	3UTR	S_Shore	-0.000389	-3.51	0.000464
cg15388196	19	1718453			N_Shore	0.000603	3.51	0.000465
cg05291119	3	75484440	FAM86D	TSS200	Island	0.000126	3.51	0.00047
cg05025556	6	30522855	GNL1	Body	N_Shore	-0.000122	-3.51	0.00047
cg27210390	17	52978583	TOM1L1	Body	S_Shore	0.000282	3.51	0.000471
cg22940798	6	32805554	TAP2;TAP2	Body;Body	N_Shore	-0.000289	-3.51	0.000472
cg08687718	5	137090084	HNRNPA0	TSS200	Island	2.39e-05	3.51	0.000474
cg25792581	2	7597305				0.000183	3.51	0.000474
cg27265630	10	85958429	PCDH21	Body	S_Shelf	-0.000161	-3.51	0.000477
cg11311289	2	29204142	FAM179A	TSS200		-0.000168	-3.51	0.000477
cg14386061	8	21771446	DOK2	TSS1500	S_Shore	0.000135	3.51	0.000477
cg04326562	19	18320186	PDE4C;PDE4C;PDE4C	3UTR;3UTR;3UTR	S_Shore	-0.000253	-3.51	0.000479
cg16362592	7	35289568	TBX20;TBX20	Body;Body	N_Shelf	0.000305	3.5	0.000483
cg24526103	13	110433784	IRS2	Body	N_Shore	-0.000215	-3.5	0.000485
cg03745383	17	31662900	ACCN1	Body		0.000647	3.5	0.000486
cg01689964	16	2551385	TBC1D24	3UTR	S_Shore	6.13e-05	3.5	0.000487
cg27560292	11	6632884	TAF10	Body	Island	0.000158	3.5	0.000488
cg16678564	8	21916802	EPB49;EPB49;EPB49;EPB49;EPB49;EPB49;EPB49;EPB49	1stExon;5UTR;1stExon;5UTR;5UTR;5UTR;5UTR;5UTR	S_Shelf	0.00021	3.5	0.000488
cg25120444	7	93465588				-0.000412	-3.5	0.000488
cg26585352	2	58029565				-0.000345	-3.5	0.000489
cg03910901	7	99686330	COPS6	TSS1500	N_Shore	5.96e-05	3.5	0.00049
cg11210443	12	124897869	NCOR2;NCOR2	Body;Body	N_Shelf	-0.000194	-3.5	0.00049
cg19484995	11	133967240	JAM3	Body		-0.000324	-3.5	0.00049
cg01777403	14	77493382	C14orf4	1stExon	Island	-0.000122	-3.5	0.000491
cg05350224	19	3053510	AES;AES;AES	3UTR;3UTR;3UTR		-0.000175	-3.5	0.000491
cg18010733	10	46030793	MARCH8;MARCH8;MARCH8;MARCH8	1stExon;5UTR;5UTR;5UTR		-0.000259	-3.5	0.000491
cg20031659	6	114178324	MARCKS	TSS1500	N_Shore	0.000191	3.5	0.000491
cg01328269	19	17759324	UNC13A	Body	Island	-0.000189	-3.5	0.000493
cg02124514	5	135528862	LOC389332	TSS200	Island	-0.000175	-3.5	0.000494
cg13222915	1	184598594				0.000202	3.5	0.000498
cg16006415	7	157586294	PTPRN2;PTPRN2;PTPRN2	Body;Body;Body	N_Shore	0.000261	3.5	0.000498
cg03191029	12	50505163	C12orf62	TSS1500	Island	-0.000232	-3.5	0.000498
cg10270055	21	43221559	PRDM15;PRDM15	Body;Body	Island	0.000189	3.5	0.000499
cg14195992	8	48265917	KIAA0146	Body		-0.00023	-3.49	0.0005
cg20426768	1	1296671				-0.00034	-3.49	0.000504
cg11835342	11	116643744	BUD13;BUD13	TSS200;TSS200	Island	-4.93e-05	-3.49	0.000504
cg03334072	7	150435779	GIMAP5	5UTR		-0.000423	-3.49	0.000505
cg06912297	17	75875731	FLJ45079	Body		-0.000126	-3.49	0.000505
cg16723994	17	56401623	BZRAP1;BZRAP1	Body;Body	N_Shore	-0.000206	-3.49	0.000505
cg07310671	16	85253980				0.000436	3.49	0.000509
cg03034634	8	11141680	MTMR9	TSS1500	N_Shore	0.000163	3.49	0.000511
cg22684370	6	6737080				-9.64e-05	-3.49	0.000511
cg03434029	1	45274048	TCTEX1D4;BTBD19	TSS1500;TSS200	S_Shore	-0.000167	-3.49	0.000513
cg21775668	6	131147216	LOC285733	TSS1500		0.000194	3.49	0.000515
cg10405239	17	26733360	SLC46A1	TSS200	Island	-8.6e-05	-3.49	0.000515
cg14305028	9	140207118	EXD3	Body	N_Shelf	-0.000143	-3.49	0.000516
cg03582157	4	102340823				0.000205	3.49	0.000517
cg16278329	6	33397594	SYNGAP1	Body	S_Shore	0.000127	3.49	0.000518
cg23850913	6	15505452	JARID2	Body		0.000256	3.49	0.000518
cg21138542	6	170581502			S_Shore	-0.000349	-3.48	0.00052
cg15857661	10	104196243	MIR146B	TSS200	S_Shelf	0.000297	3.48	0.00052
cg01234012	20	5451024	LOC643406	TSS1500		0.000165	3.48	0.000521
cg03173502	6	15505345	JARID2	Body		0.000357	3.48	0.000522
cg09136052	7	95546508	DYNC1I1;DYNC1I1;DYNC1I1	Body;Body;Body		-0.000182	-3.48	0.000522
cg08881019	1	156096178	LMNA;LMNA;LMNA	Body;Body;Body		0.000187	3.48	0.000523
cg20038070	4	4482826	STX18	Body		0.00021	3.48	0.000526
cg05691543	16	85254100				0.00036	3.48	0.000527
cg09076077	20	58630315	C20orf197	TSS1500		0.000207	3.48	0.000527
cg07132086	8	38825908	PLEKHA2	Body		-0.000121	-3.48	0.000528
cg10753966	3	55556197	ERC2	3UTR		0.000574	3.48	0.000528
cg14660446	19	48015621	NAPA	Body	N_Shelf	-0.000316	-3.48	0.00053
cg07621803	18	76674796			Island	-0.000464	-3.48	0.000531
cg17448575	15	40762993	CHST14	TSS1500	N_Shore	8.64e-05	3.48	0.000533
cg04304121	2	29236134	FAM179A	Body		0.000279	3.48	0.000534
cg09796583	10	73156647	CDH23;CDH23	TSS200;TSS200	Island	-0.000301	-3.48	0.000534
cg01424562	14	69256677	ZFP36L1	Body	Island	0.000208	3.48	0.000536
cg02659009	5	140079941	ZMAT2	TSS200		-6.16e-05	-3.48	0.000537
cg18743305	3	108115132	MYH15	Body		-0.000292	-3.47	0.000538
cg03633574	3	149954846				0.000397	3.47	0.00054
cg00731458	16	71463001			S_Shelf	-0.000201	-3.47	0.000541
cg06081750	12	1018307	WNK1	3UTR		-0.000207	-3.47	0.000547
cg16902087	1	2220497	SKI	Body	N_Shore	0.000392	3.47	0.000547
cg11129439	14	104029859	BAG5;BAG5;BAG5;C14orf153	TSS1500;TSS1500;TSS1500;Body	S_Shore	-0.000261	-3.47	0.000547
cg26609236	1	1949354	GABRD	TSS1500	N_Shore	-0.000234	-3.47	0.000548
cg11163975	4	118006812	TRAM1L1	TSS200	Island	0.000212	3.47	0.00055
cg24454579	19	53794794	BIRC8;BIRC8	5UTR;1stExon	S_Shore	0.00032	3.47	0.00055
cg17990532	5	50679817	ISL1	Body	S_Shore	0.000125	3.47	0.000551
cg05059922	12	94244496	CRADD	3UTR		-0.000569	-3.47	0.000552
cg18294610	11	18138837	SAA3P	TSS1500		-0.000179	-3.47	0.000552
cg17821473	1	62902255	USP1;USP1;USP1	5UTR;TSS200;5UTR	Island	8.14e-05	3.47	0.000552
cg16375541	3	45078017			S_Shore	-0.000264	-3.47	0.000557
cg06676049	2	23839842	KLHL29	Body		0.000114	3.46	0.000559
cg08739244	1	110171630	AMPD2;AMPD2;AMPD2	Body;Body;Body		0.000115	3.46	0.000559
cg10792161	17	8553054				-0.000135	-3.46	0.000559
cg08625239	17	33572700	SLFN5	5UTR	S_Shelf	0.000259	3.46	0.000563
cg04180623	2	174057774	ZAK;ZAK	Body;Body		-0.000267	-3.46	0.000564
cg10295552	17	35464574	ACACA;ACACA;ACACA;ACACA;ACACA	Body;Body;Body;Body;Body		0.000272	3.46	0.000564
cg15082635	5	180670110	GNB2L1;SNORD96A	Body;TSS1500	N_Shore	4.99e-05	3.46	0.000566
cg19064402	17	7760972	CYB5D1;LSMD1;LSMD1	TSS200;1stExon;5UTR	Island	2.82e-05	3.46	0.000567
cg01094891	19	31048117	ZNF536	3UTR		-0.000132	-3.46	0.000568
cg11829870	22	50988451	KLHDC7B;KLHDC7B	3UTR;1stExon	S_Shore	-0.000309	-3.46	0.00057
cg15392988	7	956642	ADAP1	Body	N_Shelf	0.00026	3.46	0.00057
cg07636552	19	50810349	MYH14;MYH14;MYH14	Body;Body;Body	N_Shore	-0.000138	-3.46	0.00057
cg16563134	7	84569243			Island	0.000236	3.46	0.00057
cg03563630	20	37435477	PPP1R16B	5UTR	Island	-9.59e-05	-3.46	0.00057
cg20758803	1	113933172	MAGI3;MAGI3	TSS1500;TSS1500	Island	7.85e-05	3.46	0.00057
cg16492043	16	458234	DECR2	Body	N_Shelf	-0.000159	-3.46	0.000572
cg00096307	2	106761754	UXS1	Body		0.000174	3.46	0.000573
cg15281283	21	42733894	MX2	TSS200		9.35e-05	3.46	0.000575
cg09367727	6	3177687				-0.000118	-3.46	0.000576
cg07597871	1	112162932	RAP1A;RAP1A	5UTR;5UTR	S_Shore	4.7e-05	3.46	0.000577
cg07392897	7	32996733	FKBP9	TSS1500	Island	3.92e-05	3.46	0.000578
cg24670552	13	110436780	IRS2	1stExon	Island	-0.000279	-3.45	0.000579
cg12013713	7	139760671	PARP12	Body	N_Shore	-0.000395	-3.45	0.000579
cg04622176	10	121652237	SEC23IP;SEC23IP	1stExon;5UTR	Island	-2.29e-05	-3.45	0.000581
cg03084350	3	38065265	PLCD1;PLCD1;PLCD1	Body;Body;Body	N_Shore	0.0002	3.45	0.000581
cg11106161	21	42794914	MX1	5UTR	N_Shelf	-0.000118	-3.45	0.000585
cg20776169	5	82373343	XRCC4;XRCC4;XRCC4;XRCC4;XRCC4;XRCC4;TMEM167A	1stExon;1stExon;5UTR;1stExon;5UTR;5UTR;TSS200	Island	7.12e-05	3.45	0.000586
cg20723941	13	113746776	MCF2L;MCF2L	Body;Body	S_Shore	0.000157	3.45	0.000588
cg21271945	1	2080081	PRKCZ;PRKCZ;PRKCZ	Body;Body;Body	N_Shelf	-0.000229	-3.45	0.000589
cg00806826	10	2812567			N_Shelf	-0.000236	-3.45	0.00059
cg26897283	16	67427183	TPPP3;TPPP3	5UTR;5UTR	N_Shore	-0.00021	-3.45	0.00059
cg02675308	4	76556042	CDKL2	TSS1500	Island	3.75e-05	3.45	0.000591
cg13385210	17	38599271	IGFBP4	TSS1500	Island	0.000205	3.45	0.000592
cg06694428	14	65746971			Island	0.000107	3.45	0.000593
cg17316185	17	43045884	C1QL1	TSS1500	Island	-3.47e-05	-3.45	0.000593
cg23991413	1	145004305	PDE4DIP	Body		-0.000167	-3.45	0.000594
cg15079885	1	32041940	TINAGL1	TSS200		-0.000186	-3.45	0.000594
cg14329508	20	18168289	CSRP2BP;CSRP2BP	3UTR;Body		-0.000139	-3.44	0.0006
cg22745369	6	3517953				-0.000324	-3.44	0.000602
cg01079652	1	79118191	IFI44	Body		-0.000663	-3.44	0.000602
cg21145248	5	176816679	SLC34A1;SLC34A1	Body;Body		0.000214	3.44	0.000602
cg03320170	12	42982649	PRICKLE1	5UTR	N_Shore	0.000337	3.44	0.000603
cg08007395	17	5093847	ZNF594	5UTR	N_Shore	-0.000193	-3.44	0.000604
cg06315177	1	84879216	DNASE2B;DNASE2B	Body;Body		-0.000235	-3.44	0.000606
cg16700716	1	246684329				-0.00108	-3.44	0.000607
cg13770461	11	46016312	PHF21A;PHF21A	Body;Body		0.000243	3.44	0.000608
cg22635676	2	241975971	SNED1	Body	Island	-0.00122	-3.44	0.000609
cg11082565	17	883117	NXN	TSS200	Island	-0.000139	-3.44	0.000609
cg21548152	3	49306815	C3orf62	3UTR		-0.000173	-3.44	0.00061
cg17220933	1	206729613	RASSF5;RASSF5;RASSF5	Body;TSS1500;Body	N_Shore	0.000184	3.44	0.000612
cg01739831	16	89922539	SPIRE2	Body	S_Shore	0.000176	3.44	0.000613
cg18306516	10	81103258			N_Shelf	0.000187	3.44	0.000615
cg09526356	13	67568473	PCDH9;PCDH9	Body;Body		0.000467	3.44	0.000616
cg07398614	3	128564918			Island	0.000225	3.44	0.000616
cg07423765	12	121147730	UNC119B	TSS200	N_Shore	-0.00016	-3.44	0.000617
cg11005998	14	101514642	MIR655	TSS1500		-0.000162	-3.44	0.000617
cg22806444	17	72968764	C17orf28;C17orf28	1stExon;5UTR	Island	-0.000356	-3.44	0.000617
cg25968937	18	67139481	DOK6	Body	S_Shelf	-0.000222	-3.44	0.000617
cg26025891	15	77287899	PSTPIP1;PSTPIP1	5UTR;1stExon		6.98e-05	3.44	0.000617
cg10491372	17	4458200	MYBBP1A;MYBBP1A	Body;Body	Island	0.000207	3.44	0.000619
cg25213362	12	51236634	TMPRSS12	TSS200	Island	0.000406	3.44	0.000619
cg25324261	16	27280242	NSMCE1	TSS200	Island	5.68e-05	3.43	0.000628
cg04311599	11	10953109			S_Shore	0.000106	3.43	0.000628
cg03588325	6	31648948	LY6G5C	TSS1500	N_Shore	8.68e-05	3.43	0.000628
cg14414943	1	111770718	CHI3L2;CHI3L2	Body;Body		0.00017	3.43	0.00063
cg16018130	6	84569284	CYB5R4	TSS200	Island	-2.68e-05	-3.43	0.000631
cg13620608	10	48402805				-0.000445	-3.43	0.000633
cg06759255	17	7759060	TMEM88	3UTR	N_Shore	-0.000187	-3.43	0.000635
cg15442988	11	19367937			Island	7.94e-05	3.43	0.000636
cg15079268	8	62627398	ASPH;ASPH;ASPH;ASPH;ASPH	TSS200;TSS200;TSS200;TSS200;TSS200	Island	7.73e-05	3.43	0.000638
cg06341195	8	145751956	LRRC24;MGC70857	5UTR;3UTR	Island	-0.000479	-3.43	0.000643
cg27387030	1	203320541	FMOD	TSS1500		-0.00113	-3.43	0.000643
cg22237495	1	27964774			S_Shelf	-0.00207	-3.43	0.000643
cg08937774	7	42997060				0.000197	3.43	0.000644
cg03088705	10	111624928	XPNPEP1;XPNPEP1;XPNPEP1	Body;3UTR;3UTR		0.000219	3.43	0.000644
cg20912172	1	211500571	TRAF5;TRAF5	5UTR;5UTR	Island	5.78e-05	3.42	0.000647
cg25818522	17	25621101	WSB1;WSB1	TSS200;TSS200	Island	-2.36e-05	-3.42	0.00065
cg19133958	17	59560599	TBX4	Body		0.000148	3.42	0.00065
cg00219921	2	87012810	CD8A;CD8A;CD8A;CD8A	3UTR;3UTR;3UTR;Body	N_Shelf	-0.000224	-3.42	0.000651
cg06625804	1	119982100				-0.000275	-3.42	0.000651
cg11001247	2	131044895			N_Shore	-0.000158	-3.42	0.000653
cg26057751	2	87016259	CD8A;CD8A;CD8A;CD8A	Body;Body;Body;Body	Island	-0.000275	-3.42	0.000654
cg07146104	1	16489048				4e-05	3.42	0.000655
cg09567485	16	67203753	HSF4;HSF4	3UTR;3UTR	N_Shore	5.25e-05	3.42	0.000655
cg00816080	16	49518084				-0.000527	-3.42	0.000655
cg17363443	11	57283526	SLC43A1	TSS1500	S_Shore	7.99e-05	3.42	0.000657
cg15996406	2	23759048	KLHL29	5UTR		0.000143	3.42	0.000659
cg03274991	11	120207803	ARHGEF12	TSS200	S_Shore	8.65e-05	3.42	0.000661
cg11456412	6	168915507	SMOC2;SMOC2	Body;Body	N_Shelf	-0.000187	-3.42	0.000663
cg11816081	17	47539827				-0.000233	-3.42	0.000664
cg24627900	8	133573739	HPYR1	TSS200		-0.000349	-3.42	0.000664
cg26822501	2	33171334	LTBP1	TSS1500	N_Shore	0.000299	3.42	0.000669
cg00292073	16	1187671				-8.35e-05	-3.42	0.000669
cg20249252	12	114852308			Island	-0.000216	-3.41	0.000675
cg21163327	7	152564073				-0.000113	-3.41	0.000675
cg20678353	15	38988560	C15orf53	TSS1500		0.00014	3.41	0.000678
cg02101338	11	124095512	OR8G2	1stExon		-0.000169	-3.41	0.000678
cg13392861	9	37914861				-0.000159	-3.41	0.00068
cg26880239	1	167472435	CD247;CD247	Body;Body		0.00025	3.41	0.000681
ch.2.239061428F	2	239396689				4.3e-05	3.41	0.000684
cg03883555	13	24007434	SACS	5UTR		0.000141	3.41	0.000685
cg22472154	4	1957864	WHSC1;WHSC1;WHSC1;WHSC1	Body;Body;Body;Body		-0.000178	-3.41	0.000685
cg16318181	3	99717882	C3orf26;FILIP1L;FILIP1L;MIR548G	Body;5UTR;5UTR;TSS1500		-0.000209	-3.41	0.000685
cg16488544	1	214712914	PTPN14	5UTR		0.000437	3.41	0.000686
cg25268681	19	15871904			S_Shore	-0.000226	-3.41	0.000692
cg10881745	2	216945596	PECR;TMEM169;TMEM169;TMEM169;TMEM169	Body;TSS1500;TSS1500;TSS1500;TSS1500	N_Shore	-0.00036	-3.41	0.000692
cg02593381	16	68434111	SMPD3	5UTR		0.000177	3.41	0.000692
cg07760269	5	760077			S_Shelf	3.66e-05	3.41	0.000693
cg19199805	4	27058111				0.00021	3.4	0.000697
cg24788897	2	164965721				0.000102	3.4	0.000698
cg10693865	19	55574951	RDH13;RDH13;RDH13;RDH13	TSS1500;TSS1500;TSS1500;5UTR	S_Shore	-0.000425	-3.4	0.000704
cg02935298	22	43036734	CYB5R3;CYB5R3;ATP5L2;CYB5R3	5UTR;Body;TSS200;5UTR		0.000279	3.4	0.000707
cg01805869	2	26915772	KCNK3	1stExon	Island	0.000241	3.4	0.000707
cg27058257	19	30019529	VSTM2B	Body	Island	-5.67e-05	-3.4	0.000707
cg02102684	16	4421445	VASN;CORO7	TSS1500;Body	N_Shore	-0.000268	-3.4	0.000708
cg03196189	12	51488916	TFCP2	3UTR		-9.53e-05	-3.4	0.000708
cg04981315	1	110768719	KCNC4;KCNC4	Body;Body	S_Shelf	0.000173	3.4	0.000708
cg09867290	4	174431730			S_Shore	0.000433	3.4	0.00071
cg16358034	5	53815303	SNX18;SNX18;SNX18	1stExon;1stExon;1stExon	Island	0.000138	3.4	0.00071
cg16269755	1	151586058	SNX27	Body	S_Shore	-0.0002	-3.4	0.00071
cg03950121	10	134016915	DPYSL4	Body	S_Shore	-0.000166	-3.4	0.000711
cg21789280	1	22351425	HSPC157;HSPC157	TSS1500;TSS1500	N_Shore	6.31e-05	3.4	0.000711
cg02637318	8	38965252	ADAM32;ADAM32	1stExon;5UTR	Island	0.000256	3.4	0.000716
cg15243474	11	134282918	B3GAT1;B3GAT1	TSS1500;TSS1500	Island	0.000126	3.4	0.000716
cg08623256	5	3858275			S_Shelf	0.000317	3.4	0.000718
cg00777198	12	52828273	KRT75	TSS200		-0.000226	-3.4	0.000718
cg11174173	6	35403738				-0.000457	-3.4	0.000719
cg11072779	2	70044977	ANXA4	Body		-8.31e-05	-3.39	0.000721
cg12655542	2	20357306				0.000278	3.39	0.000722
cg15685680	17	39197156	KRTAP1-1	1stExon		-0.000171	-3.39	0.000724
cg01531569	11	18210492			N_Shore	-0.000108	-3.39	0.000724
cg06723414	16	3763022	TRAP1	Body	N_Shelf	-0.000228	-3.39	0.000725
cg17890044	1	2994372	PRDM16;PRDM16	Body;Body	N_Shelf	0.000198	3.39	0.000725
cg22502382	12	32701732	FGD4	5UTR		0.000265	3.39	0.000727
cg12629245	2	241076012	MYEOV2;MYEOV2	TSS1500;TSS1500	S_Shore	3.74e-05	3.39	0.000729
cg26152388	7	77166136	PTPN12;PTPN12;PTPN12	TSS1500;TSS1500;TSS1500	Island	7.76e-05	3.39	0.000733
cg21640654	2	234389140	USP40	Body	S_Shelf	0.000212	3.39	0.000738
cg13835894	2	219148914	PNKD;TMBIM1	Body;5UTR		0.000194	3.39	0.000739
cg04321126	6	39393690	KIF6	Body		0.000318	3.39	0.000742
cg13032057	6	30922803			N_Shore	-0.000189	-3.39	0.000742
cg26826402	13	33859885	STARD13;STARD13	1stExon;5UTR		8.6e-05	3.39	0.000744
cg19836345	3	49466585	NICN1	1stExon	Island	-3.66e-05	-3.39	0.000745
cg17277952	10	74505982	CCDC109A	Body		-0.000349	-3.38	0.000748
cg21012139	1	6553510	PLEKHG5;PLEKHG5	Body;Body	S_Shelf	0.000174	3.38	0.000748
cg12649208	17	48548533	ACSF2	Body	S_Shore	0.000191	3.38	0.000749
cg02765731	12	83436797	TMTC2	Body		0.000184	3.38	0.00075
cg10233654	12	89744621	DUSP6;DUSP6	Body;Body	N_Shore	0.000127	3.38	0.000751
cg22385827	2	211036478	C2orf67	TSS1500	Island	0.00012	3.38	0.000752
cg23461126	4	151513084	LRBA	Body		-0.000399	-3.38	0.000755
cg19116006	20	57465670	GNAS;GNAS;GNAS;GNAS;GNAS;GNAS;GNAS;GNAS	3UTR;TSS1500;TSS1500;Body;TSS1500;3UTR;TSS1500;Body	Island	2.94e-05	3.38	0.000755
cg05011265	14	22958399				0.000164	3.38	0.000757
cg05283597	3	52812410	ITIH1;ITIH1	TSS200;Body		0.00023	3.38	0.000758
cg08958168	16	68001415	SLC12A4;SLC12A4;SLC12A4;SLC12A4	Body;Body;Body;TSS1500	N_Shore	-0.000194	-3.38	0.000758
cg01027750	19	42636639	POU2F2	TSS200	N_Shore	5.8e-05	3.38	0.000758
cg13844341	7	2116368	MAD1L1;MAD1L1;MAD1L1	Body;Body;Body	Island	-0.000189	-3.38	0.000761
cg27001603	6	32086758	ATF6B;ATF6B	Body;Body		-0.000173	-3.38	0.000762
cg11314174	6	166850928	RPS6KA2;RPS6KA2	Body;Body		-0.000145	-3.38	0.000762
cg25362542	19	9434924	ZNF559	TSS200	Island	-3.55e-05	-3.38	0.000762
cg03526142	17	33864734	SLFN12L;SLFN12L	5UTR;1stExon		-0.000321	-3.38	0.000762
cg00748599	7	80548752	SEMA3C	TSS200	S_Shore	0.000169	3.38	0.000762
cg16608498	5	158612132	RNF145	Body		0.000367	3.38	0.000767
cg14870271	17	76976010	LGALS3BP;LGALS3BP	1stExon;5UTR		-0.000373	-3.38	0.00077
cg25582105	12	131159495				0.000342	3.38	0.000771
cg03837680	17	77967529	TBC1D16	Body	S_Shore	-0.000142	-3.38	0.000771
cg09183450	11	62308513	AHNAK;AHNAK	5UTR;5UTR		0.000413	3.37	0.000774
cg05347878	9	98784231	NCRNA00092	TSS200	Island	5.87e-05	3.37	0.000775
cg09378441	7	36429182	ANLN;KIAA0895	TSS1500;Body	N_Shore	8.19e-05	3.37	0.000775
cg26498616	5	1223240	SLC6A19	3UTR	N_Shelf	-0.000117	-3.37	0.000778
cg20849692	1	155232292	SCAMP3;SCAMP3	TSS200;TSS200	Island	5.73e-05	3.37	0.000782
cg01254264	6	33205676				0.000203	3.37	0.000785
cg25327122	6	32729782	HLA-DQB2	Body	Island	9.67e-05	3.37	0.000785
cg11221524	1	84969091	GNG5	Body	N_Shelf	-0.000193	-3.37	0.000786
cg16700904	6	54715772	FAM83B	5UTR	S_Shelf	0.000173	3.37	0.000788
cg07201450	1	58716662	DAB1	TSS1500	S_Shore	-0.000165	-3.37	0.000788
cg07701241	11	46367812	DGKZ;DGKZ;DGKZ	Body;TSS1500;Body	N_Shore	0.000114	3.37	0.00079
cg01442550	6	168915440	SMOC2;SMOC2	Body;Body	N_Shelf	-0.000212	-3.37	0.000791
cg24641352	8	144328078	ZFP41	TSS1500	N_Shore	-0.000273	-3.37	0.000791
cg20707633	18	46987095	DYM	TSS200	Island	-9.2e-05	-3.37	0.000793
cg25633383	6	31860763	EHMT2;EHMT2	Body;Body	S_Shelf	0.000231	3.37	0.000793
cg26718213	2	241976080	SNED1	Body	Island	-0.000669	-3.37	0.000798
cg24721350	7	75511202	RHBDD2;RHBDD2	Body;5UTR	S_Shelf	2.72e-05	3.37	0.000799
cg00589850	5	140857995	PCDHGA4;PCDHGA12;PCDHGA11;PCDHGA11;PCDHGA9;PCDHGA1;PCDHGB1;PCDHGB6;PCDHGC3;PCDHGB3;PCDHGB7;PCDHGA6;PCDHGA8;PCDHGA10;PCDHGA5;PCDHGB4;PCDHGA3;PCDHGA2;PCDHGA7;PCDHGB2;PCDHGB5;PCDHGC3;PCDHGC3	Body;Body;Body;Body;Body;Body;Body;Body;1stExon;Body;Body;Body;Body;Body;Body;Body;Body;Body;Body;Body;Body;1stExon;Body	Island	-0.000441	-3.37	0.0008
cg07360893	3	160117340	IFT80;SMC4;SMC4	TSS200;TSS200;TSS1500	Island	7.28e-05	3.37	0.0008
cg12649038	10	116282534	ABLIM1;ABLIM1;ABLIM1;ABLIM1	Body;Body;5UTR;Body		0.000275	3.37	0.0008
cg12345955	2	60781546	BCL11A;BCL11A;BCL11A	TSS1500;TSS1500;TSS1500	Island	5.93e-05	3.36	0.000801
cg11905589	5	138677334	PAIP2;PAIP2	TSS1500;TSS200	Island	-5.09e-05	-3.36	0.000802
cg01478234	12	107975299	BTBD11;BTBD11	Body;Body	Island	0.000227	3.36	0.000802
cg21041308	12	129312357			S_Shelf	0.000157	3.36	0.000803
cg18530645	19	12759156	MAN2B1	Body	Island	-0.000486	-3.36	0.000805
cg24610561	11	69079104				0.00016	3.36	0.000808
cg11592242	8	1263433			Island	0.000208	3.36	0.00081
cg16130238	14	22958402				0.000172	3.36	0.000811
cg02573468	15	41224537	DLL4	Body	S_Shore	0.000311	3.36	0.000812
cg25553841	5	80550291	RNU5E;RNU5D;CKMT2;CKMT2;CKMT2	Body;Body;Body;Body;Body		-0.000382	-3.36	0.000812
cg08808042	16	88053104	BANP;BANP	Body;Body	Island	5.37e-05	3.36	0.000813
cg01373896	19	1854724	KLF16	Body	Island	-0.000227	-3.36	0.000816
cg15639684	1	85464110	MCOLN2	TSS1500	Island	0.000185	3.36	0.000816
cg23968456	10	73521631	CDH23;C10orf54	Body;Body		2.3e-05	3.36	0.000819
cg07897701	7	150549370	ABP1	TSS1500		-0.000209	-3.36	0.000822
cg19226017	6	35697185	FKBP5;LOC285847	TSS1500;Body	N_Shore	-0.000253	-3.36	0.000822
cg22504898	12	52294622			Island	-0.000167	-3.36	0.000822
cg09022852	5	161555	PLEKHG4B	Body	N_Shelf	-0.000128	-3.36	0.000823
cg19942083	12	7070562				-0.000354	-3.36	0.000823
cg19100935	10	16819529	RSU1;RSU1	Body;Body		-0.000213	-3.36	0.000824
cg13981804	4	87797509	C4orf36	3UTR		-0.000323	-3.36	0.000826
cg24085344	17	47485676	PHB	Body		8.1e-05	3.36	0.000826
cg01751341	16	85045118	ZDHHC7;ZDHHC7;ZDHHC7;ZDHHC7	5UTR;1stExon;5UTR;1stExon	Island	6.43e-05	3.36	0.000826
cg23017398	19	42125367	CEACAM4	3UTR		-0.000182	-3.36	0.000828
cg13886180	18	24283977	LOC728606	TSS1500		-0.000161	-3.36	0.000828
cg18473335	14	24540174	CPNE6	TSS1500		-0.000343	-3.36	0.000829
cg03571959	16	2660876	LOC652276	Body	Island	0.000279	3.36	0.00083
cg05650911	11	63585213	C11orf84	Body	S_Shelf	0.000168	3.35	0.000831
cg07168556	17	48912483	WFIKKN2	TSS200		0.000387	3.35	0.000833
cg02387618	5	133453480	TCF7;TCF7;TCF7;TCF7;TCF7;TCF7;TCF7	Body;Body;Body;Body;Body;Body;Body	S_Shelf	0.000225	3.35	0.000833
cg17741689	1	4714574	AJAP1;AJAP1	TSS1500;TSS1500	Island	-0.000128	-3.35	0.000835
cg27246129	6	170595947	DLL1	Body	N_Shore	0.000867	3.35	0.000838
cg14942863	19	37894762			Island	-0.000585	-3.35	0.000839
cg14644761	5	141082361			Island	-7.5e-05	-3.35	0.000839
cg10550166	15	34628731	SLC12A6;SLC12A6;SLC12A6;SLC12A6;SLC12A6	1stExon;5UTR;Body;5UTR;1stExon	N_Shore	-0.000187	-3.35	0.000843
cg02495915	11	67789326	ALDH3B1;ALDH3B1;ALDH3B1	Body;Body;Body	Island	7.71e-05	3.35	0.000845
cg00331616	13	20207201	MPHOSPH8	TSS1500	N_Shore	-0.000365	-3.35	0.000845
cg17633015	7	2020501	MAD1L1;MAD1L1;MAD1L1	Body;Body;Body	S_Shore	-0.00018	-3.35	0.000846
cg12237948	20	2085157	STK35	Body	S_Shore	-0.000422	-3.35	0.000848
cg17163751	10	71812596	H2AFY2;H2AFY2	5UTR;1stExon	Island	-5.98e-05	-3.35	0.00085
cg12955127	1	111990884	WDR77;ATP5F1	Body;TSS1500	N_Shore	-0.000211	-3.35	0.000851
cg10499651	3	12465415	PPARG;PPARG;PPARG;PPARG	Body;Body;Body;Body		0.000405	3.35	0.000851
cg09128169	8	8735969	MFHAS1	Body		0.000307	3.35	0.000857
cg26495092	6	32029024	TNXB	Body		-0.000255	-3.35	0.000858
cg19279310	11	47413087			N_Shelf	0.000161	3.35	0.000858
cg24201296	17	37793426	STARD3;STARD3;STARD3;STARD3;STARD3;STARD3	1stExon;1stExon;5UTR;5UTR;1stExon;5UTR	Island	7.3e-05	3.35	0.000859
cg02561103	7	115862891	TES;TES	Body;TSS200		-0.00039	-3.34	0.000862
cg19601035	12	48399140	COL2A1;COL2A1	TSS1500;TSS1500	N_Shore	0.000218	3.34	0.000862
cg14419141	6	116783140	FAM26F	Body	Island	0.000542	3.34	0.000863
cg02240291	7	150943825	SMARCD3;SMARCD3;SMARCD3	Body;Body;Body	N_Shore	0.000158	3.34	0.000864
cg21148594	14	65704156				-0.000169	-3.34	0.000866
cg02238453	16	77246048	SYCE1L	Body	Island	-7.76e-05	-3.34	0.000867
cg07575518	14	92413497	FBLN5	Body	N_Shore	0.000392	3.34	0.000869
cg05997362	8	56791748	LYN;LYN	TSS1500;TSS1500	N_Shore	0.000186	3.34	0.000871
cg03680032	11	94965610	SESN3	TSS1500	S_Shore	0.000318	3.34	0.000872
cg18484309	3	137505269				-0.000428	-3.34	0.000873
cg22902798	11	30603030	MPPED2;MPPED2	TSS1500;5UTR	N_Shelf	-0.000286	-3.34	0.000875
cg27535302	1	42631437	GUCA2A	TSS1500		-0.000304	-3.34	0.000876
cg24084706	19	4475136	HDGF2;HDGF2	Body;Body	S_Shelf	-0.000305	-3.34	0.000877
cg14022377	9	33290949	SUGT1P1;NFX1;NFX1;NFX1	Body;Body;Body;Body	Island	-4.31e-05	-3.34	0.000879
cg06225242	11	125009657				-0.000246	-3.34	0.00088
cg06285575	16	31888794	ZNF267	Body	S_Shelf	0.000202	3.34	0.000882
cg22152279	19	1621855	TCF3;TCF3	Body;Body	Island	-9.94e-05	-3.34	0.000884
cg15978565	2	11894464	LPIN1	5UTR		9.88e-05	3.34	0.000885
cg10902340	2	240568150			S_Shore	-0.00017	-3.34	0.000887
cg04772797	22	30941679			S_Shelf	0.000131	3.34	0.000887
cg00960906	5	31769846				0.000237	3.34	0.000889
cg18898209	11	86600250				-0.00017	-3.34	0.000889
cg17309530	6	31696102	DDAH2	Body	Island	-0.000235	-3.33	0.000893
cg22288982	11	18258055	SAA4	5UTR		0.000526	3.33	0.000895
cg17445097	17	27263598	PHF12;PHF12	Body;Body		-0.000237	-3.33	0.000898
cg25818697	11	69934795	ANO1;ANO1	Body;Body	S_Shore	-0.000285	-3.33	0.000899
cg06521359	1	203767572	ZC3H11A	5UTR	S_Shelf	0.000139	3.33	0.000901
cg26690648	5	38549214	LIFR;LIFR	5UTR;5UTR		-0.000398	-3.33	0.000901
cg24986840	11	112693829				0.000317	3.33	0.000902
cg21553893	11	126081455	RPUSD4;RPUSD4;FAM118B	1stExon;1stExon;TSS200	Island	-2.14e-05	-3.33	0.000903
cg23666300	8	22049929	BMP1;BMP1;BMP1	Body;Body;Body		0.000145	3.33	0.000907
cg13854860	6	112683887			Island	0.000162	3.33	0.000907
cg07678576	1	45271680	TCTEX1D4	Body	Island	0.000103	3.33	0.000911
cg18183624	17	47076904	IGF2BP1;IGF2BP1	Body;Body	S_Shore	0.000386	3.33	0.000911
cg04513422	13	111522314	C13orf29	Body		0.000613	3.33	0.000912
cg26396492	20	19915762	RIN2	Body		-0.0002	-3.33	0.000915
cg14089032	9	90140168	DAPK1	Body		-0.000139	-3.33	0.000916
cg03098721	1	84464084	TTLL7	5UTR	N_Shore	0.000379	3.33	0.000917
cg08423142	15	59588622	MYO1E	Body		-0.000177	-3.33	0.000918
cg26133301	3	27521365			N_Shelf	0.000283	3.33	0.000919
cg01632803	19	48891159	KDELR1	Body	N_Shelf	-0.000185	-3.33	0.00092
cg11791770	11	611791	PHRF1	3UTR	Island	-0.000181	-3.33	0.00092
cg00287477	4	185721584	ACSL1;SLED1	Body;TSS1500	N_Shelf	-0.000247	-3.33	0.000921
cg01969392	19	45954345			Island	8.19e-05	3.33	0.000922
cg13716566	2	241772244			S_Shore	-0.000242	-3.33	0.000922
cg01197411	5	87988624			S_Shelf	0.000145	3.32	0.000925
cg07059629	14	22314958				-0.000187	-3.32	0.000926
ch.18.773216R	18	40020331				-9.35e-05	-3.32	0.000926
cg06030649	5	73981490	HEXB	Body	Island	6.94e-05	3.32	0.000927
cg17723958	12	124429295	CCDC92	5UTR		0.000383	3.32	0.000929
cg26144437	1	145474469	ANKRD34A	Body	Island	0.000277	3.32	0.000929
cg01433468	1	211779638				-0.000152	-3.32	0.000931
cg08310088	16	28081556				0.000253	3.32	0.000933
cg05177060	7	142511280				0.000334	3.32	0.000937
cg25597138	6	28511790				0.000216	3.32	0.000938
cg05142140	3	49055321	DALRD3;DALRD3	5UTR;Body	Island	7.38e-05	3.32	0.000939
cg26567736	11	131758433	NTM	Body		-0.000362	-3.32	0.000939
cg26420444	10	21958473	MLLT10;MLLT10	Body;Body		-0.00031	-3.32	0.000942
cg03704700	16	75529019	CHST6	TSS200	Island	-0.000136	-3.32	0.000943
cg12026563	19	18415804				5.68e-05	3.32	0.000945
cg04330884	10	126339578	FAM53B	Body		0.000138	3.32	0.000947
cg22107533	15	45028083	TRIM69;TRIM69	TSS1500;TSS1500		-0.00035	-3.32	0.00095
cg19221620	2	175208144			N_Shore	9.3e-05	3.32	0.000951
cg27043144	1	2834993				-0.000423	-3.32	0.000952
cg20297670	11	112916250	NCAM1;NCAM1;NCAM1	Body;Body;Body		-0.000301	-3.32	0.000952
cg03662545	16	85254209				0.000316	3.32	0.000952
cg05797623	4	73178007	ADAMTS3	Body		0.000156	3.32	0.000953
cg22629266	1	156905984	ARHGEF11;MIR765;ARHGEF11	Body;Body;Body		-0.000148	-3.32	0.000954
cg07107453	1	79114976	IFI44	TSS1500		-0.000447	-3.32	0.000955
cg16707438	10	1453903	ADARB2	Body		-0.00023	-3.31	0.000964
cg24803637	21	15444237			S_Shore	0.000137	3.31	0.000965
cg12215094	14	88942954	PTPN21	Body	N_Shelf	-9.32e-05	-3.31	0.000966
cg11394600	7	111721233	DOCK4	Body		-0.000197	-3.31	0.000969
cg04181153	22	42296826	MIR33A;SREBF2	TSS200;Body		-0.000575	-3.31	0.000971
cg13365591	10	133930663	JAKMIP3	Body	Island	0.000316	3.31	0.000972
cg06161099	4	7973701	ABLIM2;ABLIM2;ABLIM2;ABLIM2;ABLIM2;ABLIM2	Body;Body;Body;Body;Body;Body		0.000228	3.31	0.000974
cg19795292	2	102952285	IL1RL1;IL1RL1	5UTR;TSS1500		-0.000274	-3.31	0.000974
cg21810004	6	32730299	HLA-DQB2	Body	S_Shore	0.000304	3.31	0.000978
cg14127947	4	8271196	HTRA3	TSS1500	N_Shore	-0.000474	-3.31	0.00098
cg22998476	10	74058092			S_Shore	-0.00022	-3.31	0.00098
cg18412613	7	44240514	YKT6	TSS200	Island	4.8e-05	3.31	0.00098
cg13307058	6	134497542	SGK1;SGK1;SGK1	TSS1500;Body;Body	Island	0.000189	3.31	0.000983
cg07410188	5	153864967			S_Shelf	0.000227	3.31	0.000984
cg05927460	1	3393024	ARHGEF16	Body	N_Shore	-0.000134	-3.31	0.000985
cg17633592	13	112758599			Island	-0.000122	-3.31	0.000985
cg08627604	5	37371213	NUP155;NUP155	TSS1500;TSS200	Island	1.87e-05	3.31	0.000985
cg24160569	10	62011445	ANK3	Body		-0.000417	-3.31	0.000986
cg02314619	3	180472944				-0.00013	-3.31	0.000987
cg16952429	4	186847469	SORBS2	5UTR		0.000274	3.31	0.000987
cg05441917	16	1365915	UBE2I;UBE2I;UBE2I;UBE2I	Body;Body;Body;Body	S_Shore	-0.000216	-3.31	0.000988
cg12625437	5	70991040				9.72e-05	3.31	0.00099
cg17417856	19	50191637	PRMT1;C19orf76;PRMT1;PRMT1	3UTR;TSS1500;3UTR;3UTR	N_Shore	-0.000269	-3.3	0.000992
cg08410613	7	26657674				-0.000119	-3.3	0.000995
cg08665961	3	46607599	LRRC2;LRRC2	5UTR;5UTR	Island	-2.69e-05	-3.3	0.000995

## Sheet: Table S3
Table S3: Epigenome-wide association between candidate CpG sites and other substance use
probe	Marijuana		Opioid		Alcohol
	t-statistics	P value	t-statistics	P value	t-statistics	P value
cg22917487	2.18	0.0294	0.673	0.501	1.89	0.0591
cg08122652	-1.66	0.0962	-0.989	0.323	-0.0248	0.98
cg03038262	-1.55	0.122	-1.45	0.147	0.194	0.846
cg06188083	-1.8	0.0727	-1.11	0.269	0.318	0.751
cg08818207	-1.42	0.156	-1.64	0.102	-0.93	0.352
cg26312951	-2.05	0.0406	-1.77	0.0775	0.0701	0.944
cg22930808	-2.05	0.0404	-1.29	0.197	-0.0954	0.924
cg03753191	-1.95	0.0512	-1.48	0.139	0.356	0.722
cg07839457	-2.45	0.0145	-2.42	0.0155	-0.289	0.773
cg06981309	-1.65	0.0992	-1.53	0.126	-0.0428	0.966
cg22940798	-2.31	0.0211	-1.52	0.13	-0.457	0.647
cg00096307	-1.6	0.11	-0.551	0.582	0.209	0.835
cg08623256	-0.737	0.461	-1.95	0.0512	0.568	0.57
cg22385827	0.0946	0.925	1.3	0.193	0.812	0.417
cg26396492	-1.15	0.25	-2.08	0.0377	-1.07	0.285

## Sheet: Table S4
Table S4: SNP instruments for two-step epigenetic mendelian randomization
Instruments for cocaine affacting methylation
	SNP rsid	Chr	Position	Effect Size	Standard Error	Meta p-value
	rs1009181	6	26158993	0.199	0.0425359	3.88e-06
	rs112252907	16	6675141	0.427	0.0918365	4.43e-06
	rs1484873	18	43206985	-0.473	-0.101751	4.45e-06
	rs13218537	6	27377235	0.345	0.0756092	6.57e-06
	rs116108034	3	50615472	-0.855	-0.188063	7.08e-06
	rs7332726	13	88150884	0.557	0.122533	7.1e-06
	rs12443694	16	6670552	0.425	0.0937522	7.51e-06
	rs334878	5	54519878	-0.27	-0.059622	7.67e-06
Instruments for methylation affacting HIV severity
Probe	SNP rsid	Chr	Position	Effect Size	Standard Error	p-value
cg00096307	rs11889931	2	106775375	-0.0574	0.0211	0.00679
cg00096307	rs17196498	2	106221754	-0.098	0.0377	0.00964
cg03038262	rs4963051	11	1264965	-0.149	0.0502	0.00319
cg03038262	rs116755906	11	222621	0.166	0.058	0.00431
cg03038262	rs7482162	11	700247	0.111	0.0406	0.00628
cg03038262	rs71487291	11	486027	0.152	0.0567	0.0076
cg03753191	rs1408159	13	43478493	-0.214	0.0559	0.000149
cg03753191	rs9562476	13	43913255	-0.223	0.067	0.000907
cg03753191	rs9567136	13	43828746	-0.254	0.0812	0.00185
cg03753191	rs76474346	13	44454158	0.206	0.0671	0.00224
cg03753191	rs76455528	13	43513451	0.189	0.0679	0.00557
cg03753191	rs57660118	13	44354283	0.177	0.0636	0.00567
cg03753191	rs8000364	13	43479530	0.128	0.0468	0.00639
cg03753191	rs9562485	13	44003638	0.117	0.0452	0.00974
cg03753191	rs7999553	13	42771871	-0.133	0.0514	0.00992
cg06188083	rs12573060	10	91453852	0.216	0.0559	0.000124
cg06188083	rs11816979	10	91406030	-0.261	0.0906	0.00412
cg06188083	rs11185825	10	91401849	-0.196	0.0705	0.00553
cg06188083	rs1648512	10	90119807	0.297	0.113	0.00891
cg06981309	rs1079369	3	146262781	0.161	0.0479	0.000845
cg06981309	rs2688689	3	146247359	0.307	0.106	0.00385
cg06981309	rs113709284	3	146242540	-0.246	0.0933	0.00865
cg06981309	rs57279020	3	146184220	-0.177	0.0682	0.00955
cg07839457	rs56371051	16	56328816	-0.338	0.0889	0.000162
cg07839457	rs7184983	16	56554709	0.301	0.0941	0.00145
cg07839457	rs78155143	16	57931233	0.443	0.148	0.00284
cg07839457	rs113622189	16	58013831	-0.32	0.115	0.00554
cg07839457	rs7202126	16	57689028	0.192	0.0709	0.00712
cg07839457	rs113621658	16	56788191	0.388	0.145	0.0076
cg07839457	rs12600108	16	56308431	0.188	0.0726	0.00987
cg08122652	rs115332238	3	123281262	0.395	0.115	0.000633
cg08122652	rs9845727	3	122877905	-0.285	0.0831	0.00065
cg08122652	rs9816759	3	122688170	-0.243	0.0711	0.000681
cg08122652	rs28517755	3	122651857	-0.207	0.0625	0.000964
cg08122652	rs72963383	3	121717315	-0.278	0.0965	0.00415
cg08122652	rs73856608	3	123147131	-0.256	0.0893	0.00435
cg08122652	rs9855669	3	122510763	0.298	0.106	0.00494
cg08122652	rs790106	3	122400933	-0.186	0.0662	0.0051
cg08623256	rs36117475	5	3478502	-0.0781	0.0237	0.00105
cg08818207	rs62407572	6	33561303	-0.156	0.0518	0.00266
cg08818207	rs75545083	6	33607223	0.211	0.0719	0.00349
cg22385827	rs7558276	2	211499404	0.333	0.0858	0.000114
cg22385827	rs56810761	2	210663697	-0.387	0.112	0.000601
cg22385827	rs3768833	2	210526247	0.246	0.0776	0.00158
cg22917487	rs12637451	3	39247658	-0.139	0.041	0.000749
cg22917487	rs71323688	3	38980672	-0.105	0.0324	0.00119
cg22917487	rs2371136	3	40275655	-0.0899	0.0291	0.00212
cg22917487	rs72867808	3	38799495	-0.085	0.0296	0.00421
cg22917487	rs7374391	3	38598335	0.12	0.0456	0.00874
cg22917487	rs56053699	3	38673581	0.077	0.0294	0.00897
cg22917487	rs9871385	3	38641134	0.0631	0.0241	0.00913
cg22930808	rs115332238	3	123281262	0.519	0.143	0.000314
cg22930808	rs9845727	3	122877905	-0.37	0.104	0.000419
cg22930808	rs28517755	3	122651857	-0.27	0.0781	0.000592
cg22930808	rs79292701	3	123037057	-0.395	0.122	0.00124
cg22930808	rs9855669	3	122510763	0.391	0.132	0.00316
cg22930808	rs9816759	3	122688170	-0.264	0.0891	0.00319
cg22930808	rs73856608	3	123147131	-0.323	0.112	0.00392
cg22930808	rs790106	3	122400933	-0.234	0.0823	0.00454
cg22930808	rs9838602	3	122654975	0.23	0.0846	0.00678
cg22930808	rs6768090	3	122660718	-0.228	0.0878	0.00959
cg22940798	rs62407572	6	33561303	-0.105	0.0264	8.22e-05
cg22940798	rs114394181	6	33621000	-0.128	0.0452	0.00487
cg26312951	rs464138	21	42798173	0.338	0.0668	5.43e-07
cg26312951	rs7280954	21	42778384	0.378	0.0969	0.000109
cg26312951	rs11700566	21	41911173	0.223	0.0638	0.000506
cg26312951	rs79971314	21	42838269	-0.281	0.0833	0.000785
cg26312951	rs113203	21	43530399	0.189	0.057	0.00094
cg26312951	rs56003111	21	42792768	-0.278	0.0837	0.00096
cg26312951	rs117396480	21	43493142	-0.299	0.0925	0.00131
cg26312951	rs143404948	21	43357186	-0.34	0.11	0.00205
cg26312951	rs467385	21	41959006	-0.217	0.0746	0.00375
cg26312951	rs10483067	21	41800854	-0.32	0.11	0.0038
cg26312951	rs9305743	21	42764948	-0.263	0.0979	0.00732
cg26312951	rs17113950	21	43252333	-0.236	0.0897	0.00866
cg26396492	rs2102471	20	19888736	-0.0671	0.0185	0.00032
cg26396492	rs57329719	20	20044749	-0.0879	0.028	0.00178
cg26396492	rs6046079	20	19404832	0.0517	0.0166	0.00196
cg26396492	rs1327905	20	20252186	-0.0887	0.0291	0.00239
cg26396492	rs8120552	20	19880004	-0.0498	0.0172	0.00385
cg26396492	rs996571	20	20241751	-0.0462	0.0163	0.00484
cg26396492	rs113214904	20	19738299	-0.0699	0.0256	0.00645
cg26396492	rs17296567	20	19689590	0.0902	0.0344	0.00897
cg26396492	rs721424	20	20339310	0.0492	0.0188	0.00903
cg26396492	rs6132239	20	19867042	-0.0471	0.0182	0.00981

## Sheet: Table S5
Table S5: Mendelian randomization on cocaine use affecting six cell type proportions in blood
Celltype	Number of IV*	Estimate	Standard Error	95% CI	p value
Bcell	8	0.00711382	0.00700733	(-0.007,0.021)	0.310012
CD4T	8	0.000139843	0.00527034	(-0.010,0.010)	0.978831
CD8T	8	0.00772755	0.00792229	(-0.008,0.023)	0.329353
Gran	8	-0.0234778	0.0149036	(-0.053,0.006)	0.115184
Mono	8	0.00202419	0.00414187	(-0.006,0.010)	0.625044
NK	8	0.00628166	0.00628782	(-0.006,0.019)	0.317785
*IV: instrumental variable
