# Supplementary material for: DNA methylation mediates the effect of cocaine use on HIV severity
Source: Clin Epigenetics. 2020 Sep 14;12:140. doi: 10.1186/s13148-020-00934-1 (PMC7491141; doi:10.1186/s13148-020-00934-1)
Supplement: Supplementary file 4 — Additional file 4. [file 13148_2020_934_MOESM4_ESM.txt]

US	[C]	UK	[C]
-----
aging	10	ageing	0
among	22	amongst	0
analyzed	1	analysed	0
analyzes	0	analyses	12
center	2	centre	0
harboring	1	harbouring	0
hypothesized	1	hypothesised	0
program	1	programme	0
signaling	1	signalling	0
summarized	1	summarised	0
while	2	whilst	0
randomization	6	randomisation	0
-----
